# Supplementary material for: Unraveling the independent role of METTL3 in m6A modification and tumor progression in esophageal squamous cell carcinoma
Source: Sci Rep. 2024 Jul 4;14:15398. doi: 10.1038/s41598-024-64517-3 (PMC11224396; doi:10.1038/s41598-024-64517-3)
Supplement: Supplementary file 6 — Supplementary Table S1. [file 41598_2024_64517_MOESM6_ESM.xlsx]

## Sheet: controlvsm3_kd_deg_all
Table s1-1.different expression of genes in control (C) and METTL3 knock down（M3）group
gene_id	C_1	C_2	M3_1	M3_2	control	m3_kd	log2FoldChange	pvalue	padj	gene_name	gene_chr	gene_start	gene_end	gene_strand	gene_length	gene_biotype	gene_description	tf_family
ENSG00000080824	25004.2	27187.9	5408.57	5949.03	26096	5678.8	2.20014	4.79991e-91	8.71951e-87	HSP90AA1	14	102080738	102139699	-	5248	protein_coding	heat shock protein 90 alpha family class A member 1 [Source:HGNC Symbol;Acc:HGNC:5253]	-
ENSG00000245532	7300.17	9199.7	1537.78	1332.37	8249.94	1435.07	2.52343	2.56308e-75	2.32805e-71	NEAT1	11	65422774	65445540	+	22767	lincRNA	nuclear paraspeckle assembly transcript 1 [Source:HGNC Symbol;Acc:HGNC:30815]	-
ENSG00000248109	1859.75	2276.93	272.954	303.564	2068.34	288.259	2.84275	4.44589e-71	2.69214e-67	MARCOL	5	148221650	148243580	+	1799	protein_coding	MARCO like [Source:HGNC Symbol;Acc:HGNC:53644]	-
ENSG00000113594	4023.64	4759.01	913.428	873.395	4391.32	893.411	2.29738	1.90019e-69	8.62973e-66	LIFR	5	38474963	38608354	-	11864	protein_coding	LIF receptor alpha [Source:HGNC Symbol;Acc:HGNC:6597]	-
ENSG00000066279	2039.21	2287.97	407.281	408.206	2163.59	407.744	2.40774	2.68721e-64	9.76315e-61	ASPM	1	197084128	197146694	-	10887	protein_coding	abnormal spindle microtubule assembly [Source:HGNC Symbol;Acc:HGNC:19048]	-
ENSG00000133302	2455.74	2516.12	551.281	594.696	2485.93	572.988	2.11702	6.34627e-58	1.92144e-54	SLF1	5	94618347	94739436	+	7185	protein_coding	SMC5-SMC6 complex localization factor 1 [Source:HGNC Symbol;Acc:HGNC:25408]	-
ENSG00000117724	4202.16	4271.42	1067.1	1191.46	4236.79	1129.28	1.90739	5.68031e-56	1.47412e-52	CENPF	1	214603195	214664588	+	11690	protein_coding	centromere protein F [Source:HGNC Symbol;Acc:HGNC:1857]	-
ENSG00000196950	1879.59	2209.77	377.192	426.855	2044.68	402.023	2.34624	3.79798e-54	8.62427e-51	SLC39A10	2	195575977	195737702	+	6917	protein_coding	solute carrier family 39 member 10 [Source:HGNC Symbol;Acc:HGNC:20861]	-
ENSG00000133710	5712.44	5821.57	1655.99	1775.8	5767.01	1715.89	1.74878	4.84941e-54	9.78826e-51	SPINK5	5	148025683	148137289	+	4381	protein_coding	serine peptidase inhibitor, Kazal type 5 [Source:HGNC Symbol;Acc:HGNC:15464]	-
ENSG00000152332	2602.14	2981.62	516.893	652.715	2791.88	584.804	2.25478	1.6579e-51	3.01175e-48	UHMK1	1	162497251	162529629	+	9246	protein_coding	U2AF homology motif kinase 1 [Source:HGNC Symbol;Acc:HGNC:19683]	-
ENSG00000247199	457.146	577.741	18.2686	13.4687	517.444	15.8686	5.03028	3.26964e-48	5.39967e-45	AC091948.1	5	148268307	148383783	-	3201	antisense	uncharacterized LOC102546294 [Source:NCBI gene;Acc:102546294]	-
ENSG00000101972	2258.34	2344.08	537.311	614.381	2301.21	575.846	1.99833	4.21784e-48	6.3851e-45	STAG2	X	123960212	124422664	+	8187	protein_coding	stromal antigen 2 [Source:HGNC Symbol;Acc:HGNC:11355]	-
ENSG00000105810	3635.45	4479.34	879.04	1040.2	4057.39	959.62	2.07983	1.01973e-47	1.42495e-44	CDK6	7	92604921	92836594	-	12260	protein_coding	cyclin dependent kinase 6 [Source:HGNC Symbol;Acc:HGNC:1777]	-
ENSG00000214510	494.927	536.343	34.3879	29.0095	515.635	31.6987	4.02532	2.77261e-47	3.59766e-44	SPINK13	5	148268180	148286254	+	1174	protein_coding	serine peptidase inhibitor, Kazal type 13 (putative) [Source:HGNC Symbol;Acc:HGNC:27200]	-
ENSG00000113810	2739.1	3201.5	712.474	805.015	2970.3	758.744	1.96875	7.36137e-46	8.91511e-43	SMC4	3	160399274	160434962	+	8457	protein_coding	structural maintenance of chromosomes 4 [Source:HGNC Symbol;Acc:HGNC:14013]	-
ENSG00000076770	1160.81	1481.15	184.835	238.293	1320.98	211.564	2.64168	4.82697e-45	5.48043e-42	MBNL3	X	132369317	132489968	-	12199	protein_coding	muscleblind like splicing regulator 3 [Source:HGNC Symbol;Acc:HGNC:20564]	-
ENSG00000138434	3125.41	3782	780.175	926.233	3453.7	853.204	2.01696	9.60565e-45	1.02645e-41	ITPRID2	2	181891833	181930738	+	9582	protein_coding	ITPR interacting domain containing 2 [Source:HGNC Symbol;Acc:HGNC:11319]	-
ENSG00000164327	1100.36	1271.4	217.073	239.329	1185.88	228.201	2.3773	4.31267e-44	4.35244e-41	RICTOR	5	38937919	39074408	-	13550	protein_coding	RPTOR independent companion of MTOR complex 2 [Source:HGNC Symbol;Acc:HGNC:28611]	-
ENSG00000187079	5549.98	6566.75	1394.86	1754.04	6058.37	1574.45	1.9439	7.41055e-44	7.08526e-41	TEAD1	11	12674591	12944483	+	10279	protein_coding	TEA domain transcription factor 1 [Source:HGNC Symbol;Acc:HGNC:11714]	TEA
ENSG00000170759	2592.7	3014.74	610.385	756.32	2803.72	683.353	2.0363	2.68879e-43	2.44222e-40	KIF5B	10	32009010	32056431	-	5877	protein_coding	kinesin family member 5B [Source:HGNC Symbol;Acc:HGNC:6324]	-
ENSG00000134318	2021.27	2266.81	523.341	588.479	2144.04	555.91	1.94718	8.6828e-43	7.51103e-40	ROCK2	2	11179761	11348330	-	10145	protein_coding	Rho associated coiled-coil containing protein kinase 2 [Source:HGNC Symbol;Acc:HGNC:10252]	-
ENSG00000198677	1444.17	1725.86	367.52	343.97	1585.02	355.745	2.15587	1.70358e-42	1.40669e-39	TTC37	5	95461755	95555007	-	10454	protein_coding	tetratricopeptide repeat domain 37 [Source:HGNC Symbol;Acc:HGNC:23639]	-
ENSG00000061676	2040.16	2169.29	481.43	582.263	2104.72	531.847	1.98412	1.93248e-42	1.52632e-39	NCKAP1	2	182909115	183038858	-	22520	protein_coding	NCK associated protein 1 [Source:HGNC Symbol;Acc:HGNC:7666]	-
ENSG00000092439	1115.47	1307.28	207.402	251.761	1211.38	229.582	2.39896	2.23075e-42	1.6885e-39	TRPM7	15	50552473	50686815	-	12398	protein_coding	transient receptor potential cation channel subfamily M member 7 [Source:HGNC Symbol;Acc:HGNC:17994]	-
ENSG00000124795	3171.69	3518.89	914.503	1037.09	3345.29	975.797	1.7773	2.47215e-42	1.77644e-39	DEK	6	18223868	18264823	-	4361	protein_coding	DEK proto-oncogene [Source:HGNC Symbol;Acc:HGNC:2768]	-
ENSG00000106799	1618.9	1797.62	359.998	433.071	1708.26	396.535	2.10655	2.54253e-42	1.77644e-39	TGFBR1	9	99104038	99154192	+	6844	protein_coding	transforming growth factor beta receptor 1 [Source:HGNC Symbol;Acc:HGNC:11772]	-
ENSG00000113448	1098.47	1254.84	227.82	250.725	1176.66	239.273	2.29769	4.16484e-42	2.80216e-39	PDE4D	5	58969038	60522120	-	16308	protein_coding	phosphodiesterase 4D [Source:HGNC Symbol;Acc:HGNC:8783]	-
ENSG00000126777	2318.79	2829.83	574.922	691.049	2574.31	632.986	2.02366	1.1939e-40	7.74587e-38	KTN1	14	55559072	55701526	+	17575	protein_coding	kinectin 1 [Source:HGNC Symbol;Acc:HGNC:6467]	-
ENSG00000170017	2618.2	2747.95	657.668	812.267	2683.08	734.968	1.86776	2.9159e-40	1.82656e-37	ALCAM	3	105366909	105576900	+	7179	protein_coding	activated leukocyte cell adhesion molecule [Source:HGNC Symbol;Acc:HGNC:400]	-
ENSG00000187608	818.896	754.376	2897.18	2519.69	786.636	2708.43	-1.78371	5.44974e-40	3.3e-37	ISG15	1	1001138	1014540	+	941	protein_coding	ISG15 ubiquitin-like modifier [Source:HGNC Symbol;Acc:HGNC:4053]	-
ENSG00000198743	1138.14	1383.64	242.864	275.591	1260.89	259.228	2.28183	6.70935e-40	3.93168e-37	SLC5A3	21	34073570	34106262	+	11576	protein_coding	solute carrier family 5 member 3 [Source:HGNC Symbol;Acc:HGNC:11038]	-
ENSG00000203668	821.73	1163.76	154.745	137.795	992.746	146.27	2.76341	1.25246e-39	7.11005e-37	CHML	1	241628853	241640254	-	7661	protein_coding	CHM like, Rab escort protein 2 [Source:HGNC Symbol;Acc:HGNC:1941]	-
ENSG00000175455	1025.75	1230.92	178.387	232.076	1128.33	205.232	2.45803	1.64123e-39	9.03473e-37	CCDC14	3	123897305	123961408	-	11423	protein_coding	coiled-coil domain containing 14 [Source:HGNC Symbol;Acc:HGNC:25766]	-
ENSG00000080345	970.964	1145.36	209.551	218.608	1058.16	214.079	2.30529	3.39469e-39	1.81376e-36	RIF1	2	151409883	151508013	+	18166	protein_coding	replication timing regulatory factor 1 [Source:HGNC Symbol;Acc:HGNC:23207]	-
ENSG00000136824	1493.28	1787.5	330.983	407.17	1640.39	369.077	2.15158	4.5058e-39	2.33864e-36	SMC2	9	104094260	104141417	+	6468	protein_coding	structural maintenance of chromosomes 2 [Source:HGNC Symbol;Acc:HGNC:14011]	-
ENSG00000182670	2239.45	2617.32	660.892	714.878	2428.38	687.885	1.81966	8.73612e-39	4.40835e-36	TTC3	21	37073226	37203112	+	15883	protein_coding	tetratricopeptide repeat domain 3 [Source:HGNC Symbol;Acc:HGNC:12393]	-
ENSG00000197603	1581.12	1793.02	328.834	433.071	1687.07	380.953	2.14619	1.82381e-38	8.95444e-36	CPLANE1	5	37106228	37249428	-	15146	protein_coding	ciliogenesis and planar polarity effector 1 [Source:HGNC Symbol;Acc:HGNC:25801]	-
ENSG00000065613	1263.76	1744.26	301.969	306.672	1504.01	304.32	2.30525	1.00496e-37	4.80425e-35	SLK	10	103967201	104029233	+	7974	protein_coding	STE20 like kinase [Source:HGNC Symbol;Acc:HGNC:11088]	-
ENSG00000153922	1055.97	1235.52	253.611	259.014	1145.75	256.312	2.16034	1.81674e-37	8.46226e-35	CHD1	5	98853985	98928957	-	10437	protein_coding	chromodomain helicase DNA binding protein 1 [Source:HGNC Symbol;Acc:HGNC:1915]	-
ENSG00000188647	687.608	936.53	98.8652	126.399	812.069	112.632	2.84908	1.91118e-37	8.67963e-35	PTAR1	9	69709522	69759959	-	12200	protein_coding	protein prenyltransferase alpha subunit repeat containing 1 [Source:HGNC Symbol;Acc:HGNC:30449]	-
ENSG00000273760	801.895	1020.25	162.268	161.625	911.071	161.946	2.49221	2.01611e-37	8.93282e-35	AC245041.1	10	47970043	47973496	-	826	lincRNA	novel transcript	-
ENSG00000175265	735.779	795.774	106.388	141.94	765.777	124.164	2.6234	2.98702e-37	1.29196e-34	GOLGA8A	15	34379068	34437466	-	6750	protein_coding	golgin A8 family member A [Source:HGNC Symbol;Acc:HGNC:31972]	-
ENSG00000133657	1844.64	2037.73	425.55	550.145	1941.19	487.848	1.9919	5.40537e-37	2.28358e-34	ATP13A3	3	194402672	194498364	-	13254	protein_coding	ATPase 13A3 [Source:HGNC Symbol;Acc:HGNC:24113]	-
ENSG00000139116	1297.77	1346.84	307.342	358.475	1322.3	332.908	1.98939	1.61694e-36	6.67577e-34	KIF21A	12	39293228	39443390	-	10117	protein_coding	kinesin family member 21A [Source:HGNC Symbol;Acc:HGNC:19349]	-
ENSG00000114439	1840.86	2049.69	469.609	573.975	1945.28	521.792	1.89802	2.12301e-36	8.57036e-34	BBX	3	107522936	107811324	+	11877	protein_coding	BBX, HMG-box containing [Source:HGNC Symbol;Acc:HGNC:14422]	HMG
ENSG00000149311	786.783	964.129	146.148	170.949	875.456	158.549	2.46459	3.0487e-36	1.20397e-33	ATM	11	108222484	108369102	+	23972	protein_coding	ATM serine/threonine kinase [Source:HGNC Symbol;Acc:HGNC:795]	-
ENSG00000163946	1344.05	1600.75	336.356	386.449	1472.4	361.403	2.02619	6.17883e-36	2.38818e-33	FAM208A	3	56620133	56683237	-	9824	protein_coding	family with sequence similarity 208 member A [Source:HGNC Symbol;Acc:HGNC:30314]	-
ENSG00000011426	4291.89	4684.49	1245.49	1550.97	4488.19	1398.23	1.68231	7.86482e-36	2.97651e-33	ANLN	7	36389806	36453791	+	6012	protein_coding	anillin actin binding protein [Source:HGNC Symbol;Acc:HGNC:14082]	-
ENSG00000162607	1810.64	1943.9	542.684	585.371	1877.27	564.027	1.73465	1.02256e-35	3.79098e-33	USP1	1	62436297	62451804	+	4263	protein_coding	ubiquitin specific peptidase 1 [Source:HGNC Symbol;Acc:HGNC:12607]	-
ENSG00000163428	1865.42	2378.12	327.759	502.487	2121.77	415.123	2.35295	1.82528e-35	6.6316e-33	LRRC58	3	120324509	120349339	-	7903	protein_coding	leucine rich repeat containing 58 [Source:HGNC Symbol;Acc:HGNC:26968]	-
ENSG00000071794	2366.02	2675.27	625.43	788.438	2520.64	706.934	1.83378	4.65996e-35	1.65986e-32	HLTF	3	149030127	149086554	-	6024	protein_coding	helicase like transcription factor [Source:HGNC Symbol;Acc:HGNC:11099]	-
ENSG00000091039	931.294	1233.68	206.327	222.752	1082.49	214.54	2.33493	4.8551e-35	1.69611e-32	OSBPL8	12	76351797	76559809	-	9198	protein_coding	oxysterol binding protein like 8 [Source:HGNC Symbol;Acc:HGNC:16396]	-
ENSG00000085224	904.847	1088.32	204.178	220.68	996.586	212.429	2.22985	5.03429e-35	1.72553e-32	ATRX	X	77504878	77786233	-	19266	protein_coding	ATRX, chromatin remodeler [Source:HGNC Symbol;Acc:HGNC:886]	-
ENSG00000077097	2753.27	2791.19	701.728	906.548	2772.23	804.138	1.78512	5.66456e-35	1.9056e-32	TOP2B	3	25597905	25664907	-	6044	protein_coding	DNA topoisomerase II beta [Source:HGNC Symbol;Acc:HGNC:11990]	-
ENSG00000114120	1527.28	1837.18	380.416	464.153	1682.23	422.284	1.99369	1.14162e-34	3.77068e-32	SLC25A36	3	140941830	140980961	+	10305	protein_coding	solute carrier family 25 member 36 [Source:HGNC Symbol;Acc:HGNC:25554]	-
ENSG00000023287	705.554	888.691	137.552	147.12	797.123	142.336	2.48537	1.26891e-34	4.11625e-32	RB1CC1	8	52622456	52745843	-	7615	protein_coding	RB1 inducible coiled-coil 1 [Source:HGNC Symbol;Acc:HGNC:15574]	-
ENSG00000156802	2015.6	2360.64	625.43	679.652	2188.12	652.541	1.74545	1.35964e-34	4.3332e-32	ATAD2	8	123319850	123416350	-	7118	protein_coding	ATPase family, AAA domain containing 2 [Source:HGNC Symbol;Acc:HGNC:30123]	-
ENSG00000024526	863.289	946.649	173.014	207.211	904.969	190.113	2.25037	1.39013e-34	4.35399e-32	DEPDC1	1	68474152	68497221	-	5904	protein_coding	DEP domain containing 1 [Source:HGNC Symbol;Acc:HGNC:22949]	-
ENSG00000108848	1748.3	2031.29	491.102	567.758	1889.8	529.43	1.83546	1.82587e-34	5.62183e-32	LUC7L3	17	50719544	50756213	+	8151	protein_coding	LUC7 like 3 pre-mRNA splicing factor [Source:HGNC Symbol;Acc:HGNC:24309]	-
ENSG00000198836	1281.71	1376.28	319.163	374.016	1328.99	346.589	1.9386	1.9646e-34	5.94814e-32	OPA1	3	193593144	193697823	+	9052	protein_coding	OPA1, mitochondrial dynamin like GTPase [Source:HGNC Symbol;Acc:HGNC:8140]	-
ENSG00000144674	1092.81	1174.8	271.879	300.456	1133.8	286.168	1.98595	3.56316e-34	1.06112e-31	GOLGA4	3	37243177	37366751	+	10737	protein_coding	golgin A4 [Source:HGNC Symbol;Acc:HGNC:4427]	-
ENSG00000047634	1250.54	1445.27	279.402	357.439	1347.91	318.42	2.0811	5.23992e-34	1.52878e-31	SCML1	X	17737449	17754988	+	5497	protein_coding	Scm polycomb group protein like 1 [Source:HGNC Symbol;Acc:HGNC:10580]	-
ENSG00000176046	685.719	597.061	2185.78	1996.48	641.39	2091.13	-1.70513	5.30185e-34	1.52878e-31	NUPR1	16	28532708	28539174	-	5674	protein_coding	nuclear protein 1, transcriptional regulator [Source:HGNC Symbol;Acc:HGNC:29990]	-
ENSG00000072571	897.291	1002.77	199.88	225.86	950.029	212.87	2.15761	5.68283e-34	1.61304e-31	HMMR	5	163460203	163491945	+	3936	protein_coding	hyaluronan mediated motility receptor [Source:HGNC Symbol;Acc:HGNC:5012]	-
ENSG00000178691	1120.2	1207	285.849	313.925	1163.6	299.887	1.95584	6.77153e-34	1.89249e-31	SUZ12	17	31937018	32001045	+	6547	protein_coding	SUZ12, polycomb repressive complex 2 subunit [Source:HGNC Symbol;Acc:HGNC:17101]	-
ENSG00000114857	808.507	959.529	149.372	191.67	884.018	170.521	2.37327	1.2077e-33	3.32409e-31	NKTR	3	42600614	42648741	+	17356	protein_coding	natural killer cell triggering receptor [Source:HGNC Symbol;Acc:HGNC:7833]	-
ENSG00000178567	614.881	727.697	93.492	122.255	671.289	107.873	2.63645	2.15442e-33	5.84137e-31	EPM2AIP1	3	36985043	36993168	-	8126	protein_coding	EPM2A interacting protein 1 [Source:HGNC Symbol;Acc:HGNC:19735]	-
ENSG00000173230	1636.85	1711.14	515.818	528.388	1674	522.103	1.68085	2.53108e-33	6.7617e-31	GOLGB1	3	121663199	121749767	-	11865	protein_coding	golgin B1 [Source:HGNC Symbol;Acc:HGNC:4429]	-
ENSG00000162636	2453.86	2788.43	609.31	818.484	2621.14	713.897	1.87598	3.14165e-33	8.27119e-31	FAM102B	1	108560089	108644900	+	9355	protein_coding	family with sequence similarity 102 member B [Source:HGNC Symbol;Acc:HGNC:27637]	-
ENSG00000254166	3716.67	4709.33	1246.56	1388.31	4213	1317.44	1.67705	9.23696e-33	2.39712e-30	CASC19	8	127072694	127227541	-	22208	processed_transcript	cancer susceptibility 19 [Source:HGNC Symbol;Acc:HGNC:49476]	-
ENSG00000138160	1762.47	1952.18	548.057	601.948	1857.32	575.002	1.69142	9.46865e-33	2.42264e-30	KIF11	10	92593286	92655395	+	4860	protein_coding	kinesin family member 11 [Source:HGNC Symbol;Acc:HGNC:6388]	-
ENSG00000196504	1255.26	1394.67	332.058	383.34	1324.97	357.699	1.88878	1.47343e-32	3.71755e-30	PRPF40A	2	152651593	152717997	-	9536	protein_coding	pre-mRNA processing factor 40 homolog A [Source:HGNC Symbol;Acc:HGNC:16463]	-
ENSG00000197601	1029.52	1170.2	206.327	277.663	1099.86	241.995	2.18341	1.78727e-32	4.4476e-30	FAR1	11	13668670	13732346	+	7501	protein_coding	fatty acyl-CoA reductase 1 [Source:HGNC Symbol;Acc:HGNC:26222]	-
ENSG00000115464	1060.69	1303.6	256.834	302.528	1182.15	279.681	2.07917	3.67434e-32	9.02001e-30	USP34	2	61187463	61470769	-	18125	protein_coding	ubiquitin specific peptidase 34 [Source:HGNC Symbol;Acc:HGNC:20066]	-
ENSG00000196584	758.447	842.693	177.313	174.057	800.57	175.685	2.1882	4.51312e-32	1.09314e-29	XRCC2	7	152644779	152676165	-	4853	protein_coding	X-ray repair cross complementing 2 [Source:HGNC Symbol;Acc:HGNC:12829]	-
ENSG00000141429	2221.5	2356.96	540.534	733.527	2289.23	637.031	1.84492	4.76671e-32	1.13937e-29	GALNT1	18	35581117	35711834	+	5126	protein_coding	polypeptide N-acetylgalactosaminyltransferase 1 [Source:HGNC Symbol;Acc:HGNC:4123]	-
ENSG00000164754	4987.05	5532.7	1533.48	1942.6	5259.88	1738.04	1.59738	8.3508e-32	1.97014e-29	RAD21	8	116845935	116874866	-	6192	protein_coding	RAD21 cohesin complex component [Source:HGNC Symbol;Acc:HGNC:9811]	-
ENSG00000156256	483.593	570.382	82.7458	72.5239	526.987	77.6349	2.76385	1.10361e-31	2.57027e-29	USP16	21	29024629	29054488	+	5694	protein_coding	ubiquitin specific peptidase 16 [Source:HGNC Symbol;Acc:HGNC:12614]	-
ENSG00000134884	2774.99	3203.34	1005.85	1060.92	2989.16	1033.38	1.53234	1.12449e-31	2.58576e-29	ARGLU1	13	106541673	106568164	-	5810	protein_coding	arginine and glutamate rich 1 [Source:HGNC Symbol;Acc:HGNC:25482]	-
ENSG00000072415	2225.28	2430.56	623.28	785.33	2327.92	704.305	1.72439	1.16493e-31	2.64526e-29	MPP5	14	67241109	67335819	+	8743	protein_coding	membrane palmitoylated protein 5 [Source:HGNC Symbol;Acc:HGNC:18669]	-
ENSG00000160551	1109.81	1339.48	251.461	324.285	1224.64	287.873	2.08823	2.84674e-31	6.3205e-29	TAOK1	17	29390464	29551904	+	16980	protein_coding	TAO kinase 1 [Source:HGNC Symbol;Acc:HGNC:29259]	-
ENSG00000112851	1118.31	1514.27	265.431	321.177	1316.29	293.304	2.16564	2.85303e-31	6.3205e-29	ERBIN	5	65926475	66082549	+	10216	protein_coding	erbb2 interacting protein [Source:HGNC Symbol;Acc:HGNC:15842]	-
ENSG00000124207	5405.47	5925.53	1884.89	2235.81	5665.5	2060.35	1.45919	3.32813e-31	7.28419e-29	CSE1L	20	49046246	49096960	+	3800	protein_coding	chromosome segregation 1 like [Source:HGNC Symbol;Acc:HGNC:2431]	-
ENSG00000049130	690.442	749.776	155.82	150.228	720.109	153.024	2.23469	3.94464e-31	8.53076e-29	KITLG	12	88492793	88580851	-	6205	protein_coding	KIT ligand [Source:HGNC Symbol;Acc:HGNC:6343]	-
ENSG00000011405	963.407	1113.16	210.626	269.374	1038.29	240	2.11238	5.4538e-31	1.16557e-28	PIK3C2A	11	17077730	17207983	-	9204	protein_coding	phosphatidylinositol-4-phosphate 3-kinase catalytic subunit type 2 alpha [Source:HGNC Symbol;Acc:HGNC:8971]	-
ENSG00000109805	1117.36	1116.84	313.789	317.033	1117.1	315.411	1.82442	5.62175e-31	1.1875e-28	NCAPG	4	17810902	17844862	+	4921	protein_coding	non-SMC condensin I complex subunit G [Source:HGNC Symbol;Acc:HGNC:24304]	-
ENSG00000108055	1990.1	2335.8	589.967	710.734	2162.95	650.35	1.73343	6.60203e-31	1.37853e-28	SMC3	10	110567691	110604636	+	4275	protein_coding	structural maintenance of chromosomes 3 [Source:HGNC Symbol;Acc:HGNC:2468]	-
ENSG00000114416	1682.18	1923.66	527.639	590.551	1802.92	559.095	1.68898	9.66725e-31	1.99563e-28	FXR1	3	180868141	180982753	+	12054	protein_coding	FMR1 autosomal homolog 1 [Source:HGNC Symbol;Acc:HGNC:4023]	-
ENSG00000164151	2707.93	3082.82	694.205	956.279	2895.38	825.242	1.81047	1.99895e-30	4.03907e-28	ICE1	5	5420664	5490234	+	8678	protein_coding	interactor of little elongation complex ELL subunit 1 [Source:HGNC Symbol;Acc:HGNC:29154]	-
ENSG00000074695	2205.45	2458.16	624.355	794.654	2331.8	709.505	1.71619	2.00108e-30	4.03907e-28	LMAN1	18	59327823	59359962	-	6767	protein_coding	lectin, mannose binding 1 [Source:HGNC Symbol;Acc:HGNC:6631]	-
ENSG00000147649	3208.52	3551.09	1095.04	1280.56	3379.8	1187.8	1.50847	2.13037e-30	4.25278e-28	MTDH	8	97644179	97728770	+	6391	protein_coding	metadherin [Source:HGNC Symbol;Acc:HGNC:29608]	-
ENSG00000123094	730.112	827.053	155.82	182.346	778.582	169.083	2.20258	2.53306e-30	5.00169e-28	RASSF8	12	25959029	26079892	+	7619	protein_coding	Ras association domain family member 8 [Source:HGNC Symbol;Acc:HGNC:13232]	-
ENSG00000111530	2858.11	3450.81	863.995	1078.53	3154.46	971.264	1.69922	3.28104e-30	6.40897e-28	CAND1	12	67269281	67319951	+	13655	protein_coding	cullin associated and neddylation dissociated 1 [Source:HGNC Symbol;Acc:HGNC:30688]	-
ENSG00000114346	1972.15	2297.17	552.355	703.481	2134.66	627.918	1.76498	7.235e-30	1.3982e-27	ECT2	3	172750682	172821474	+	5499	protein_coding	epithelial cell transforming 2 [Source:HGNC Symbol;Acc:HGNC:3155]	-
ENSG00000276550	748.058	758.976	163.342	182.346	753.517	172.844	2.12372	7.99686e-30	1.51622e-27	HERC2P2	15	22495570	22590815	+	6965	transcribed_unprocessed_pseudogene	hect domain and RLD 2 pseudogene 2 [Source:HGNC Symbol;Acc:HGNC:4870]	-
ENSG00000056586	1621.74	1788.42	505.072	575.011	1705.08	540.041	1.65845	8.01261e-30	1.51622e-27	RC3H2	9	122844556	122905341	-	11545	protein_coding	ring finger and CCCH-type domains 2 [Source:HGNC Symbol;Acc:HGNC:21461]	-
ENSG00000131747	7578.8	8150.02	2863.87	3328.85	7864.41	3096.36	1.34468	1.05955e-29	1.98432e-27	TOP2A	17	40388516	40417950	-	6437	protein_coding	DNA topoisomerase II alpha [Source:HGNC Symbol;Acc:HGNC:11989]	-
ENSG00000198363	5088.11	5369.87	1788.17	2135.31	5228.99	1961.74	1.41425	1.08118e-29	2.00416e-27	ASPH	8	61500556	61714640	-	20047	protein_coding	aspartate beta-hydroxylase [Source:HGNC Symbol;Acc:HGNC:757]	-
ENSG00000162688	902.958	1020.25	207.402	256.942	961.603	232.172	2.0496	1.3593e-29	2.49424e-27	AGL	1	99850084	99924023	+	8434	protein_coding	amylo-alpha-1, 6-glucosidase, 4-alpha-glucanotransferase [Source:HGNC Symbol;Acc:HGNC:321]	-
ENSG00000151135	1281.71	1397.43	293.372	398.881	1339.57	346.126	1.95166	1.89562e-29	3.44358e-27	TMEM263	12	106955719	106978778	+	4768	protein_coding	transmembrane protein 263 [Source:HGNC Symbol;Acc:HGNC:28281]	-
ENSG00000075223	1280.77	1614.55	339.58	416.494	1447.66	378.037	1.93674	2.98458e-29	5.36812e-27	SEMA3C	7	80742538	80922359	-	6268	protein_coding	semaphorin 3C [Source:HGNC Symbol;Acc:HGNC:10725]	-
ENSG00000197969	860.455	1024.85	245.014	216.536	942.651	230.775	2.03078	3.75422e-29	6.68618e-27	VPS13A	9	77177353	77421541	+	20196	protein_coding	vacuolar protein sorting 13 homolog A [Source:HGNC Symbol;Acc:HGNC:1908]	-
ENSG00000137812	1052.19	1063.49	236.417	305.636	1057.84	271.026	1.96382	3.99479e-29	7.04557e-27	KNL1	15	40594020	40664342	+	10250	protein_coding	kinetochore scaffold 1 [Source:HGNC Symbol;Acc:HGNC:24054]	-
ENSG00000083312	4941.71	5179.43	1459.34	1937.42	5060.57	1698.38	1.57491	4.5263e-29	7.90623e-27	TNPO1	5	72816312	72916733	+	11977	protein_coding	transportin 1 [Source:HGNC Symbol;Acc:HGNC:6401]	-
ENSG00000102287	1156.09	1218.04	347.103	367.8	1187.06	357.451	1.73144	6.73112e-29	1.16455e-26	GABRE	X	151953124	151974680	-	9612	protein_coding	gamma-aminobutyric acid type A receptor epsilon subunit [Source:HGNC Symbol;Acc:HGNC:4085]	-
ENSG00000164190	2021.27	2151.81	503.997	697.265	2086.54	600.631	1.79602	8.2127e-29	1.40747e-26	NIPBL	5	36876759	37066413	+	12529	protein_coding	NIPBL, cohesin loading factor [Source:HGNC Symbol;Acc:HGNC:28862]	-
ENSG00000177485	855.732	916.29	241.79	209.283	886.011	225.536	1.97454	9.98535e-29	1.69527e-26	ZBTB33	X	120250752	120258398	+	5313	protein_coding	zinc finger and BTB domain containing 33 [Source:HGNC Symbol;Acc:HGNC:16682]	-
ENSG00000134352	1262.82	1671.59	348.177	410.278	1467.2	379.228	1.95168	1.08117e-28	1.81857e-26	IL6ST	5	55935095	55994993	-	9292	protein_coding	interleukin 6 signal transducer [Source:HGNC Symbol;Acc:HGNC:6021]	-
ENSG00000168615	2787.27	3148.14	747.936	1029.84	2967.7	888.888	1.7389	1.37164e-28	2.28598e-26	ADAM9	8	38996869	39105144	+	6913	protein_coding	ADAM metallopeptidase domain 9 [Source:HGNC Symbol;Acc:HGNC:216]	-
ENSG00000151414	616.77	722.177	131.104	147.12	669.473	139.112	2.26641	1.51609e-28	2.50376e-26	NEK7	1	198156963	198322420	+	5485	protein_coding	NIMA related kinase 7 [Source:HGNC Symbol;Acc:HGNC:13386]	-
ENSG00000135837	931.294	1145.36	232.118	278.699	1038.33	255.409	2.02294	1.53634e-28	2.51434e-26	CEP350	1	179954738	180114880	+	14301	protein_coding	centrosomal protein 350 [Source:HGNC Symbol;Acc:HGNC:24238]	-
ENSG00000118496	943.573	1069.01	257.909	284.915	1006.29	271.412	1.89025	1.6829e-28	2.72961e-26	FBXO30	6	145793502	145814753	-	9009	protein_coding	F-box protein 30 [Source:HGNC Symbol;Acc:HGNC:15600]	-
ENSG00000145391	1836.14	2196.89	614.683	686.905	2016.52	650.794	1.63146	1.90948e-28	3.06969e-26	SETD7	4	139495941	139606699	-	13916	protein_coding	SET domain containing lysine methyltransferase 7 [Source:HGNC Symbol;Acc:HGNC:30412]	-
ENSG00000184445	1383.72	1556.59	407.281	481.766	1470.15	444.524	1.72528	2.0456e-28	3.25968e-26	KNTC1	12	122527246	122626396	+	11325	protein_coding	kinetochore associated 1 [Source:HGNC Symbol;Acc:HGNC:17255]	-
ENSG00000115355	780.171	835.333	190.208	211.355	807.752	200.782	2.00793	2.43544e-28	3.83329e-26	CCDC88A	2	55287842	55419895	-	33942	protein_coding	coiled-coil domain containing 88A [Source:HGNC Symbol;Acc:HGNC:25523]	-
ENSG00000136051	662.106	726.777	128.955	163.697	694.442	146.326	2.24575	2.44777e-28	3.83329e-26	WASHC4	12	105107324	105169134	+	7698	protein_coding	WASH complex subunit 4 [Source:HGNC Symbol;Acc:HGNC:29174]	-
ENSG00000273301	530.819	643.059	83.8205	115.002	586.939	99.4113	2.56042	2.76741e-28	4.29681e-26	AC016717.2	2	225698514	225703654	+	5141	lincRNA	novel transcript	-
ENSG00000164070	1108.86	1280.6	290.148	357.439	1194.73	323.793	1.88304	2.84696e-28	4.38287e-26	HSPA4L	4	127781821	127840733	+	11621	protein_coding	heat shock protein family A (Hsp70) member 4 like [Source:HGNC Symbol;Acc:HGNC:17041]	-
ENSG00000164187	745.224	812.334	113.91	180.274	778.779	147.092	2.4029	2.97797e-28	4.54603e-26	LMBRD2	5	36098412	36151961	-	8421	protein_coding	LMBR1 domain containing 2 [Source:HGNC Symbol;Acc:HGNC:25287]	-
ENSG00000116741	1688.8	1588.79	575.997	546.001	1638.79	560.999	1.54666	3.51475e-28	5.32074e-26	RGS2	1	192809039	192812283	+	2096	protein_coding	regulator of G protein signaling 2 [Source:HGNC Symbol;Acc:HGNC:9998]	-
ENSG00000189057	666.829	804.974	147.223	170.949	735.902	159.086	2.20925	3.67877e-28	5.52302e-26	FAM111B	11	59107185	59127410	+	3863	protein_coding	family with sequence similarity 111 member B [Source:HGNC Symbol;Acc:HGNC:24200]	-
ENSG00000163781	1894.7	2103.05	543.758	696.229	1998.88	619.994	1.68845	4.16641e-28	6.20386e-26	TOPBP1	3	133598175	133662380	-	7304	protein_coding	DNA topoisomerase II binding protein 1 [Source:HGNC Symbol;Acc:HGNC:17008]	-
ENSG00000153914	872.734	1029.45	223.521	259.014	951.09	241.268	1.97857	4.89352e-28	7.22729e-26	SREK1	5	66139971	66183615	+	18240	protein_coding	splicing regulatory glutamic acid and lysine rich protein 1 [Source:HGNC Symbol;Acc:HGNC:17882]	-
ENSG00000139218	1901.31	2199.65	609.31	723.167	2050.48	666.238	1.62159	5.4894e-28	8.04197e-26	SCAF11	12	45919131	45992120	-	14035	protein_coding	SR-related CTD associated factor 11 [Source:HGNC Symbol;Acc:HGNC:10784]	-
ENSG00000151239	1737.91	1862.94	443.819	602.984	1800.43	523.401	1.78178	5.64499e-28	8.17444e-26	TWF1	12	43793723	43806375	-	3932	protein_coding	twinfilin actin binding protein 1 [Source:HGNC Symbol;Acc:HGNC:9620]	-
ENSG00000115084	1490.45	1618.23	455.639	534.604	1554.34	495.122	1.65011	5.66982e-28	8.17444e-26	SLC35F5	2	113705011	113756823	-	7445	protein_coding	solute carrier family 35 member F5 [Source:HGNC Symbol;Acc:HGNC:23617]	-
ENSG00000198862	514.762	608.1	106.388	104.642	561.431	105.515	2.41188	6.30705e-28	9.02156e-26	LTN1	21	28928144	28992956	-	8876	protein_coding	listerin E3 ubiquitin protein ligase 1 [Source:HGNC Symbol;Acc:HGNC:13082]	-
ENSG00000070367	797.172	1000.93	200.954	225.86	899.05	213.407	2.07454	6.85811e-28	9.73315e-26	EXOC5	14	57200507	57269008	-	12575	protein_coding	exocyst complex component 5 [Source:HGNC Symbol;Acc:HGNC:10696]	-
ENSG00000171004	1074.86	1166.52	330.983	343.97	1120.69	337.477	1.73147	1.09648e-27	1.54408e-25	HS6ST2	X	132626016	132961395	-	5002	protein_coding	heparan sulfate 6-O-sulfotransferase 2 [Source:HGNC Symbol;Acc:HGNC:19133]	-
ENSG00000166004	791.505	841.773	182.686	220.68	816.639	201.683	2.01696	1.28001e-27	1.78866e-25	CEP295	11	93661639	93730358	+	9495	protein_coding	centrosomal protein 295 [Source:HGNC Symbol;Acc:HGNC:29366]	-
ENSG00000138095	4052.92	4525.33	1519.51	1762.33	4289.13	1640.92	1.38605	1.5251e-27	2.11488e-25	LRPPRC	2	43886508	43996005	-	9760	protein_coding	leucine rich pentatricopeptide repeat containing [Source:HGNC Symbol;Acc:HGNC:15714]	-
ENSG00000129317	534.597	614.54	118.208	107.75	574.568	112.979	2.34697	1.57649e-27	2.16958e-25	PUS7L	12	43718993	43758817	-	14037	protein_coding	pseudouridylate synthase 7 like [Source:HGNC Symbol;Acc:HGNC:25276]	-
ENSG00000138448	1158.92	1347.76	329.909	390.593	1253.34	360.251	1.79834	1.74181e-27	2.37907e-25	ITGAV	2	186590065	186680901	+	8211	protein_coding	integrin subunit alpha V [Source:HGNC Symbol;Acc:HGNC:6150]	-
ENSG00000122786	4805.7	4977.96	1871.99	2130.13	4891.83	2001.06	1.28949	2.31464e-27	3.13789e-25	CALD1	7	134744252	134970728	+	9843	protein_coding	caldesmon 1 [Source:HGNC Symbol;Acc:HGNC:1441]	-
ENSG00000107290	1720.91	2085.57	573.848	648.571	1903.24	611.209	1.63857	2.43076e-27	3.2709e-25	SETX	9	132261356	132354985	-	12140	protein_coding	senataxin [Source:HGNC Symbol;Acc:HGNC:445]	-
ENSG00000104093	629.048	721.257	122.507	158.516	675.153	140.512	2.26357	2.85147e-27	3.80881e-25	DMXL2	15	51447711	51622833	-	13807	protein_coding	Dmx like 2 [Source:HGNC Symbol;Acc:HGNC:2938]	-
ENSG00000198455	1364.83	1528.07	468.535	483.838	1446.45	476.186	1.60291	3.34574e-27	4.4364e-25	ZXDB	X	57591652	57597545	+	5894	protein_coding	zinc finger X-linked duplicated B [Source:HGNC Symbol;Acc:HGNC:13199]	zf-C2H2
ENSG00000148344	863.289	981.608	2909	2418.15	922.448	2663.58	-1.5296	3.73818e-27	4.92085e-25	PTGES	9	129738331	129753047	-	1896	protein_coding	prostaglandin E synthase [Source:HGNC Symbol;Acc:HGNC:9599]	-
ENSG00000198887	674.385	769.095	160.119	178.201	721.74	169.16	2.09277	3.76923e-27	4.92604e-25	SMC5	9	70258962	70354888	+	6637	protein_coding	structural maintenance of chromosomes 5 [Source:HGNC Symbol;Acc:HGNC:20465]	-
ENSG00000065243	1084.31	1217.12	291.222	357.439	1150.71	324.331	1.82648	4.09657e-27	5.31559e-25	PKN2	1	88684222	88836255	+	6897	protein_coding	protein kinase N2 [Source:HGNC Symbol;Acc:HGNC:9406]	-
ENSG00000067248	889.735	908.011	235.342	262.122	898.873	248.732	1.85316	4.51074e-27	5.8115e-25	DHX29	5	55256245	55307722	-	4734	protein_coding	DExH-box helicase 29 [Source:HGNC Symbol;Acc:HGNC:15815]	-
ENSG00000156976	2540.75	2947.58	990.801	1049.52	2744.17	1020.16	1.42754	5.42981e-27	6.94633e-25	EIF4A2	3	186783205	186789900	+	6133	protein_coding	eukaryotic translation initiation factor 4A2 [Source:HGNC Symbol;Acc:HGNC:3284]	-
ENSG00000180776	755.614	861.092	185.909	215.499	808.353	200.704	2.00947	6.18497e-27	7.85708e-25	ZDHHC20	13	21372573	21459370	-	5574	protein_coding	zinc finger DHHC-type containing 20 [Source:HGNC Symbol;Acc:HGNC:20749]	-
ENSG00000068366	1966.48	2115.93	632.952	764.609	2041.21	698.78	1.54619	6.33668e-27	7.99389e-25	ACSL4	X	109624244	109733403	-	6415	protein_coding	acyl-CoA synthetase long chain family member 4 [Source:HGNC Symbol;Acc:HGNC:3571]	-
ENSG00000215252	578.044	643.979	135.402	94.281	611.012	114.842	2.41318	6.72444e-27	8.42457e-25	GOLGA8B	15	34525207	34588503	-	7670	protein_coding	golgin A8 family member B [Source:HGNC Symbol;Acc:HGNC:31973]	-
ENSG00000110172	1816.31	1981.62	680.235	702.445	1898.96	691.34	1.45772	7.4544e-27	9.27512e-25	CHORDC1	11	90201160	90223364	-	10655	protein_coding	cysteine and histidine rich domain containing 1 [Source:HGNC Symbol;Acc:HGNC:14525]	-
ENSG00000115816	828.341	966.889	227.82	247.617	897.615	237.718	1.91667	8.90658e-27	1.10066e-24	CEBPZ	2	37201612	37231713	-	3629	protein_coding	CCAAT enhancer binding protein zeta [Source:HGNC Symbol;Acc:HGNC:24218]	Others
ENSG00000131263	1574.51	1758.98	421.252	563.614	1666.75	492.433	1.75849	1.18846e-26	1.45875e-24	RLIM	X	74585217	74614617	-	8379	protein_coding	ring finger protein, LIM domain interacting [Source:HGNC Symbol;Acc:HGNC:13429]	-
ENSG00000133858	1396.94	1447.11	303.043	446.54	1422.03	374.791	1.92295	1.22389e-26	1.49216e-24	ZFC3H1	12	71609472	71667725	-	9670	protein_coding	zinc finger C3H1-type containing [Source:HGNC Symbol;Acc:HGNC:28328]	-
ENSG00000118412	397.642	431.466	56.9549	68.3796	414.554	62.6673	2.7248	1.37045e-26	1.6597e-24	CASP8AP2	6	89829894	89874436	+	8171	protein_coding	caspase 8 associated protein 2 [Source:HGNC Symbol;Acc:HGNC:1510]	-
ENSG00000151229	894.458	1017.49	249.312	279.735	955.972	264.524	1.85329	1.46001e-26	1.75646e-24	SLC2A13	12	39755021	40106089	-	10027	protein_coding	solute carrier family 2 member 13 [Source:HGNC Symbol;Acc:HGNC:15956]	-
ENSG00000150093	8012.34	9095.75	2947.69	3622.05	8554.04	3284.87	1.38068	1.59211e-26	1.90278e-24	ITGB1	10	32900319	33005792	-	6011	protein_coding	integrin subunit beta 1 [Source:HGNC Symbol;Acc:HGNC:6153]	-
ENSG00000136636	2341.46	2498.64	785.548	947.991	2420.05	866.769	1.48103	1.64539e-26	1.9536e-24	KCTD3	1	215567392	215621807	+	4929	protein_coding	potassium channel tetramerization domain containing 3 [Source:HGNC Symbol;Acc:HGNC:21305]	-
ENSG00000260032	5583.98	6689.1	1909.6	2418.15	6136.54	2163.88	1.50368	1.85843e-26	2.19223e-24	NORAD	20	36045622	36050960	-	5339	lincRNA	non-coding RNA activated by DNA damage [Source:HGNC Symbol;Acc:HGNC:44311]	-
ENSG00000060339	1775.69	1995.42	623.28	699.337	1885.55	661.309	1.51142	2.57839e-26	3.01641e-24	CCAR1	10	68721012	68792377	+	6059	protein_coding	cell division cycle and apoptosis regulator 1 [Source:HGNC Symbol;Acc:HGNC:24236]	-
ENSG00000137504	2697.54	3042.34	1047.76	1151.06	2869.94	1099.41	1.3842	2.59033e-26	3.01641e-24	CREBZF	11	85659708	85682908	-	5587	protein_coding	CREB/ATF bZIP transcription factor [Source:HGNC Symbol;Acc:HGNC:24905]	TF_bZIP
ENSG00000112972	8587.55	7926.46	2789.72	3529.84	8257.01	3159.78	1.38566	2.74981e-26	3.18173e-24	HMGCS1	5	43289395	43313512	-	4702	protein_coding	3-hydroxy-3-methylglutaryl-CoA synthase 1 [Source:HGNC Symbol;Acc:HGNC:5007]	-
ENSG00000132424	839.676	958.609	227.82	257.978	899.142	242.899	1.88787	3.09459e-26	3.558e-24	PNISR	6	99398051	99425331	-	10870	protein_coding	PNN interacting serine and arginine rich protein [Source:HGNC Symbol;Acc:HGNC:21222]	-
ENSG00000163527	3771.46	3919.07	1201.43	1557.19	3845.27	1379.31	1.47888	3.38325e-26	3.86541e-24	STT3B	3	31532638	31637622	+	5012	protein_coding	STT3B, catalytic subunit of the oligosaccharyltransferase complex [Source:HGNC Symbol;Acc:HGNC:30611]	-
ENSG00000124762	885.957	817.854	2516.76	2156.03	851.905	2336.4	-1.4555	3.94587e-26	4.48004e-24	CDKN1A	6	36676460	36687339	+	3050	protein_coding	cyclin dependent kinase inhibitor 1A [Source:HGNC Symbol;Acc:HGNC:1784]	-
ENSG00000177565	1603.79	1556.59	383.64	535.641	1580.19	459.64	1.78082	4.69685e-26	5.29956e-24	TBL1XR1	3	177019340	177228000	-	11603	protein_coding	transducin beta like 1 X-linked receptor 1 [Source:HGNC Symbol;Acc:HGNC:29529]	-
ENSG00000108582	2130.83	2245.65	739.339	864.07	2188.24	801.705	1.44837	5.10435e-26	5.7238e-24	CPD	17	30378905	30469989	+	12532	protein_coding	carboxypeptidase D [Source:HGNC Symbol;Acc:HGNC:2301]	-
ENSG00000069956	739.557	889.611	204.178	211.355	814.584	207.767	1.97111	5.70622e-26	6.35947e-24	MAPK6	15	51952106	52067372	+	6388	protein_coding	mitogen-activated protein kinase 6 [Source:HGNC Symbol;Acc:HGNC:6879]	-
ENSG00000075292	1091.86	1413.07	299.819	368.836	1252.47	334.327	1.90506	5.91427e-26	6.55113e-24	ZNF638	2	71276561	71435069	+	12474	protein_coding	zinc finger protein 638 [Source:HGNC Symbol;Acc:HGNC:17894]	-
ENSG00000082153	3604.28	3971.51	1502.32	1616.25	3787.89	1559.28	1.28046	6.3806e-26	7.02485e-24	BZW1	2	200810594	200827338	+	8085	protein_coding	basic leucine zipper and W2 domains 1 [Source:HGNC Symbol;Acc:HGNC:18380]	-
ENSG00000132485	1246.76	1395.59	373.968	447.576	1321.18	410.772	1.68502	6.96672e-26	7.62394e-24	ZRANB2	1	71063291	71081297	-	4993	protein_coding	zinc finger RANBP2-type containing 2 [Source:HGNC Symbol;Acc:HGNC:13058]	-
ENSG00000173209	757.503	900.651	215.999	149.192	829.077	182.595	2.18416	9.00073e-26	9.79085e-24	AHSA2P	2	61177418	61191203	+	9083	transcribed_unitary_pseudogene	activator of HSP90 ATPase homolog 2, pseudogene [Source:HGNC Symbol;Acc:HGNC:20437]	-
ENSG00000137710	3309.59	3629.28	1035.93	1365.52	3469.44	1200.73	1.53051	9.13917e-26	9.88227e-24	RDX	11	109864295	110296722	-	8528	protein_coding	radixin [Source:HGNC Symbol;Acc:HGNC:9944]	-
ENSG00000253352	1320.43	1488.51	272.954	424.783	1404.47	348.868	2.0084	9.85818e-26	1.05967e-23	TUG1	22	30969245	30979395	+	10151	bidirectional_promoter_lncRNA	taurine up-regulated 1 [Source:HGNC Symbol;Acc:HGNC:26066]	-
ENSG00000179295	2781.6	2976.1	1038.08	1196.64	2878.85	1117.36	1.36521	1.00663e-25	1.07567e-23	PTPN11	12	112418351	112509913	+	7023	protein_coding	protein tyrosine phosphatase, non-receptor type 11 [Source:HGNC Symbol;Acc:HGNC:9644]	-
ENSG00000120694	2453.86	2627.44	954.264	1046.42	2540.65	1000.34	1.34458	1.48762e-25	1.58035e-23	HSPH1	13	31134974	31162388	-	8390	protein_coding	heat shock protein family H (Hsp110) member 1 [Source:HGNC Symbol;Acc:HGNC:16969]	-
ENSG00000139793	517.595	581.421	116.059	116.038	549.508	116.049	2.24351	1.52196e-25	1.60744e-23	MBNL2	13	97221434	97394120	+	4908	protein_coding	muscleblind like splicing regulator 2 [Source:HGNC Symbol;Acc:HGNC:16746]	-
ENSG00000153201	2488.8	3033.14	910.204	1045.38	2760.97	977.792	1.49745	1.77493e-25	1.86378e-23	RANBP2	2	108719481	108785811	+	12302	protein_coding	RAN binding protein 2 [Source:HGNC Symbol;Acc:HGNC:9848]	-
ENSG00000151914	1249.6	1407.55	449.192	438.251	1328.58	443.722	1.5823	1.96562e-25	2.05216e-23	DST	6	56457987	56954628	-	42341	protein_coding	dystonin [Source:HGNC Symbol;Acc:HGNC:1090]	-
ENSG00000083520	743.335	891.451	222.447	194.778	817.393	208.612	1.97079	2.06984e-25	2.14861e-23	DIS3	13	72752169	72782096	-	10835	protein_coding	DIS3 homolog, exosome endoribonuclease and 3'-5' exoribonuclease [Source:HGNC Symbol;Acc:HGNC:20604]	-
ENSG00000152558	2725.88	3038.66	1079.99	1188.36	2882.27	1134.17	1.34546	2.08805e-25	2.1552e-23	TMEM123	11	102396332	102470384	-	4647	protein_coding	transmembrane protein 123 [Source:HGNC Symbol;Acc:HGNC:30138]	-
ENSG00000121892	1882.42	2074.53	615.758	752.176	1978.48	683.967	1.53207	2.26442e-25	2.32404e-23	PDS5A	4	39822863	39977956	-	12204	protein_coding	PDS5 cohesin associated factor A [Source:HGNC Symbol;Acc:HGNC:29088]	-
ENSG00000078674	1415.83	1630.19	431.998	533.568	1523.01	482.783	1.65709	3.71549e-25	3.79189e-23	PCM1	8	17922840	18029944	+	14445	protein_coding	pericentriolar material 1 [Source:HGNC Symbol;Acc:HGNC:8727]	-
ENSG00000139324	569.544	602.581	141.85	116.038	586.062	128.944	2.18523	3.81962e-25	3.87638e-23	TMTC3	12	88142296	88199887	+	7327	protein_coding	transmembrane and tetratricopeptide repeat containing 3 [Source:HGNC Symbol;Acc:HGNC:26899]	-
ENSG00000164211	946.406	1006.45	271.879	311.853	976.427	291.866	1.74182	4.6382e-25	4.68098e-23	STARD4	5	111496033	111512590	-	5684	protein_coding	StAR related lipid transfer domain containing 4 [Source:HGNC Symbol;Acc:HGNC:18058]	-
ENSG00000177189	4207.82	4559.37	1254.08	1737.46	4383.6	1495.77	1.55097	5.0333e-25	5.05165e-23	RPS6KA3	X	20149911	20267519	-	9925	protein_coding	ribosomal protein S6 kinase A3 [Source:HGNC Symbol;Acc:HGNC:10432]	-
ENSG00000188529	2568.14	2948.5	834.981	1069.21	2758.32	952.095	1.53433	5.60282e-25	5.59235e-23	SRSF10	1	23964804	23980927	-	10277	protein_coding	serine and arginine rich splicing factor 10 [Source:HGNC Symbol;Acc:HGNC:16713]	-
ENSG00000181555	1469.67	1538.19	453.49	553.253	1503.93	503.372	1.57861	5.84797e-25	5.80515e-23	SETD2	3	47016429	47163967	-	10099	protein_coding	SET domain containing 2 [Source:HGNC Symbol;Acc:HGNC:18420]	-
ENSG00000173905	2410.41	2401.12	836.055	992.541	2405.77	914.298	1.39547	6.2963e-25	6.21623e-23	GOLIM4	3	168008677	168095975	-	4647	protein_coding	golgi integral membrane protein 4 [Source:HGNC Symbol;Acc:HGNC:15448]	-
ENSG00000100664	3124.46	3509.69	1128.35	1372.77	3317.07	1250.56	1.40714	1.00339e-24	9.85273e-23	EIF5	14	103333544	103345025	+	8505	protein_coding	eukaryotic translation initiation factor 5 [Source:HGNC Symbol;Acc:HGNC:3299]	-
ENSG00000117335	9571.74	10921.9	3545.18	4466.43	10246.8	4005.8	1.35493	1.43091e-24	1.39752e-22	CD46	1	207752057	207795513	+	8708	protein_coding	CD46 molecule [Source:HGNC Symbol;Acc:HGNC:6953]	-
ENSG00000175832	480.759	532.663	1753.78	1393.49	506.711	1573.64	-1.63456	1.50257e-24	1.45966e-22	ETV4	17	43527844	43579620	-	3607	protein_coding	ETS variant 4 [Source:HGNC Symbol;Acc:HGNC:3493]	ETS
ENSG00000198826	1040.86	1188.6	361.073	351.223	1114.73	356.148	1.64632	1.77957e-24	1.71955e-22	ARHGAP11A	15	32615144	32639949	+	6428	protein_coding	Rho GTPase activating protein 11A [Source:HGNC Symbol;Acc:HGNC:15783]	-
ENSG00000215301	8397.7	10122.4	3357.12	3977.42	9260.07	3667.27	1.33626	1.91423e-24	1.83134e-22	DDX3X	X	41333284	41364472	+	15892	protein_coding	DEAD-box helicase 3 X-linked [Source:HGNC Symbol;Acc:HGNC:2745]	-
ENSG00000120137	1173.09	1161	349.252	409.242	1167.05	379.247	1.6212	1.91542e-24	1.83134e-22	PANK3	5	168548495	168579600	-	10580	protein_coding	pantothenate kinase 3 [Source:HGNC Symbol;Acc:HGNC:19365]	-
ENSG00000152078	574.266	657.779	131.104	153.336	616.023	142.22	2.11432	2.13194e-24	2.02769e-22	TMEM56	1	95117338	95197607	+	7402	protein_coding	transmembrane protein 56 [Source:HGNC Symbol;Acc:HGNC:26477]	-
ENSG00000178295	455.257	558.422	81.6712	105.678	506.84	93.6744	2.43478	2.21429e-24	2.09504e-22	GEN1	2	17753858	17788941	+	11827	protein_coding	GEN1, Holliday junction 5' flap endonuclease [Source:HGNC Symbol;Acc:HGNC:26881]	-
ENSG00000101596	544.986	689.058	146.148	127.435	617.022	136.792	2.17406	7.89701e-24	7.43301e-22	SMCHD1	18	2655738	2805017	+	12435	protein_coding	structural maintenance of chromosomes flexible hinge domain containing 1 [Source:HGNC Symbol;Acc:HGNC:29090]	-
ENSG00000138018	1778.53	2004.62	478.206	679.652	1891.57	578.929	1.70759	8.30141e-24	7.77338e-22	SELENOI	2	26308547	26395891	+	8552	protein_coding	selenoprotein I [Source:HGNC Symbol;Acc:HGNC:29361]	-
ENSG00000090060	2740.04	2802.23	1077.85	1214.26	2771.14	1146.05	1.27364	8.90699e-24	8.29766e-22	PAPOLA	14	96501433	96567111	+	12766	protein_coding	poly(A) polymerase alpha [Source:HGNC Symbol;Acc:HGNC:14981]	-
ENSG00000119969	1061.64	1163.76	283.7	372.98	1112.7	328.34	1.76013	1.00629e-23	9.32663e-22	HELLS	10	94501434	94613905	+	10148	protein_coding	helicase, lymphoid specific [Source:HGNC Symbol;Acc:HGNC:4861]	-
ENSG00000067900	781.116	872.132	233.193	247.617	826.624	240.405	1.78164	1.0931e-23	1.00798e-21	ROCK1	18	20946906	21111851	-	11113	protein_coding	Rho associated coiled-coil containing protein kinase 1 [Source:HGNC Symbol;Acc:HGNC:10251]	-
ENSG00000251095	436.367	581.421	88.1189	101.533	508.894	94.8262	2.42359	1.12417e-23	1.03139e-21	AC097478.1	4	89551356	89726752	+	6069	antisense	novel transcript	-
ENSG00000137831	507.206	599.821	107.462	130.543	553.513	119.003	2.21692	1.31621e-23	1.20152e-21	UACA	15	70654554	70763593	-	11031	protein_coding	uveal autoantigen with coiled-coil domains and ankyrin repeats [Source:HGNC Symbol;Acc:HGNC:15947]	-
ENSG00000107854	1026.69	1155.48	290.148	365.727	1091.09	327.938	1.73372	1.40749e-23	1.27843e-21	TNKS2	10	91798312	91865276	+	6157	protein_coding	tankyrase 2 [Source:HGNC Symbol;Acc:HGNC:15677]	-
ENSG00000147874	673.441	724.937	138.626	193.742	699.189	166.184	2.07175	1.62753e-23	1.47093e-21	HAUS6	9	19053143	19103119	-	7932	protein_coding	HAUS augmin like complex subunit 6 [Source:HGNC Symbol;Acc:HGNC:25948]	-
ENSG00000077232	1216.54	1475.63	408.356	464.153	1346.09	436.254	1.62533	1.64523e-23	1.47956e-21	DNAJC10	2	182716041	182794464	+	21835	protein_coding	DnaJ heat shock protein family (Hsp40) member C10 [Source:HGNC Symbol;Acc:HGNC:24637]	-
ENSG00000145734	529.874	653.179	102.089	140.904	591.526	121.496	2.2824	1.7893e-23	1.6012e-21	BDP1	5	71455615	71567820	+	12436	protein_coding	B double prime 1, subunit of RNA polymerase III transcription initiation factor IIIB [Source:HGNC Symbol;Acc:HGNC:13652]	-
ENSG00000198162	962.463	1228.16	285.849	339.826	1095.31	312.838	1.80754	1.95273e-23	1.73888e-21	MAN1A2	1	117367449	117528872	+	9667	protein_coding	mannosidase alpha class 1A member 2 [Source:HGNC Symbol;Acc:HGNC:6822]	-
ENSG00000205213	3182.08	3497.73	1011.22	1363.45	3339.9	1187.33	1.49179	2.23847e-23	1.98361e-21	LGR4	11	27365961	27472775	-	6340	protein_coding	leucine rich repeat containing G protein-coupled receptor 4 [Source:HGNC Symbol;Acc:HGNC:13299]	-
ENSG00000114450	1398.83	1499.55	437.371	543.929	1449.19	490.65	1.56203	2.44871e-23	2.15938e-21	GNB4	3	179396089	179451590	-	7035	protein_coding	G protein subunit beta 4 [Source:HGNC Symbol;Acc:HGNC:20731]	-
ENSG00000156531	897.291	963.209	225.67	299.42	930.25	262.545	1.82426	3.36012e-23	2.94879e-21	PHF6	X	134373253	134428791	+	8016	protein_coding	PHD finger protein 6 [Source:HGNC Symbol;Acc:HGNC:18145]	-
ENSG00000175054	861.4	921.81	266.506	288.023	891.605	277.265	1.68494	3.85921e-23	3.3705e-21	ATR	3	142449235	142578826	-	12496	protein_coding	ATR serine/threonine kinase [Source:HGNC Symbol;Acc:HGNC:882]	-
ENSG00000170242	1926.81	2166.53	598.564	791.546	2046.67	695.055	1.55768	4.13236e-23	3.59179e-21	USP47	11	11841423	11959323	+	11158	protein_coding	ubiquitin specific peptidase 47 [Source:HGNC Symbol;Acc:HGNC:20076]	-
ENSG00000144747	389.141	428.706	68.7758	79.7763	408.924	74.276	2.46017	4.39922e-23	3.80554e-21	TMF1	3	69019827	69052339	-	7911	protein_coding	TATA element modulatory factor 1 [Source:HGNC Symbol;Acc:HGNC:11870]	Others
ENSG00000101255	1614.18	1355.12	3584.94	3548.49	1484.65	3566.71	-1.2646	4.95199e-23	4.2634e-21	TRIB3	20	362835	397559	+	3434	protein_coding	tribbles pseudokinase 3 [Source:HGNC Symbol;Acc:HGNC:16228]	-
ENSG00000172466	820.785	920.89	242.864	276.627	870.838	259.746	1.74497	5.91168e-23	5.06564e-21	ZNF24	18	35332212	35345482	-	8257	protein_coding	zinc finger protein 24 [Source:HGNC Symbol;Acc:HGNC:13032]	zf-C2H2
ENSG00000145012	1640.63	1804.98	391.162	600.912	1722.8	496.037	1.79556	7.51759e-23	6.41148e-21	LPP	3	188153284	188890671	+	25535	protein_coding	LIM domain containing preferred translocation partner in lipoma [Source:HGNC Symbol;Acc:HGNC:6679]	-
ENSG00000112739	1307.21	1493.11	426.625	516.992	1400.16	471.808	1.56896	8.38859e-23	7.12089e-21	PRPF4B	6	4021267	4064983	+	7859	protein_coding	pre-mRNA processing factor 4B [Source:HGNC Symbol;Acc:HGNC:17346]	-
ENSG00000005889	942.628	1069.93	193.432	304.6	1006.28	249.016	2.01364	8.56613e-23	7.20681e-21	ZFX	X	24149173	24216255	+	9037	protein_coding	zinc finger protein X-linked [Source:HGNC Symbol;Acc:HGNC:12869]	zf-C2H2
ENSG00000106460	1352.55	1530.83	353.55	504.559	1441.69	429.055	1.74787	8.56914e-23	7.20681e-21	TMEM106B	7	12211241	12243367	+	13867	protein_coding	transmembrane protein 106B [Source:HGNC Symbol;Acc:HGNC:22407]	-
ENSG00000115419	1344.99	1650.43	422.326	530.46	1497.71	476.393	1.65217	8.68718e-23	7.27241e-21	GLS	2	190880827	190965552	+	9827	protein_coding	glutaminase [Source:HGNC Symbol;Acc:HGNC:4331]	-
ENSG00000101752	785.838	727.697	194.506	231.04	756.767	212.773	1.82987	9.80579e-23	8.17119e-21	MIB1	18	21704957	21870957	+	10033	protein_coding	mindbomb E3 ubiquitin protein ligase 1 [Source:HGNC Symbol;Acc:HGNC:21086]	-
ENSG00000198000	681.941	769.095	188.059	212.391	725.518	200.225	1.85705	1.00547e-22	8.34036e-21	NOL8	9	92297358	92325636	-	8056	protein_coding	nucleolar protein 8 [Source:HGNC Symbol;Acc:HGNC:23387]	-
ENSG00000137942	1157.98	1115	352.476	413.386	1136.49	382.931	1.56897	1.03013e-22	8.47868e-21	FNBP1L	1	93448131	93554661	+	5798	protein_coding	formin binding protein 1 like [Source:HGNC Symbol;Acc:HGNC:20851]	-
ENSG00000145725	596.935	711.137	132.178	175.093	654.036	153.636	2.08895	1.03148e-22	8.47868e-21	PPIP5K2	5	103120149	103212799	+	17270	protein_coding	diphosphoinositol pentakisphosphate kinase 2 [Source:HGNC Symbol;Acc:HGNC:29035]	-
ENSG00000095564	1099.42	1308.2	268.655	391.629	1203.81	330.142	1.86568	1.20846e-22	9.8887e-21	BTAF1	10	91923769	92030325	+	7582	protein_coding	B-TFIID TATA-box binding protein associated factor 1 [Source:HGNC Symbol;Acc:HGNC:17307]	-
ENSG00000125148	992.687	947.569	2464.11	2222.34	970.128	2343.22	-1.27222	1.27338e-22	1.03732e-20	MT2A	16	56608199	56609497	+	1299	protein_coding	metallothionein 2A [Source:HGNC Symbol;Acc:HGNC:7406]	-
ENSG00000116406	588.434	715.737	137.552	174.057	652.086	155.804	2.0646	1.52119e-22	1.23365e-20	EDEM3	1	184690231	184754913	-	7804	protein_coding	ER degradation enhancing alpha-mannosidase like protein 3 [Source:HGNC Symbol;Acc:HGNC:16787]	-
ENSG00000177200	628.104	655.939	163.342	181.31	642.021	172.326	1.89711	1.54459e-22	1.24707e-20	CHD9	16	53055033	53329150	+	16504	protein_coding	chromodomain helicase DNA binding protein 9 [Source:HGNC Symbol;Acc:HGNC:25701]	-
ENSG00000089335	430.7	441.586	89.1936	92.2089	436.143	90.7012	2.26546	2.48375e-22	1.99645e-20	ZNF302	19	34677639	34686397	+	5032	protein_coding	zinc finger protein 302 [Source:HGNC Symbol;Acc:HGNC:13848]	zf-C2H2
ENSG00000108021	1351.6	1510.59	483.58	550.145	1431.1	516.862	1.46904	2.79489e-22	2.23665e-20	FAM208B	10	5684838	5763740	+	10960	protein_coding	family with sequence similarity 208 member B [Source:HGNC Symbol;Acc:HGNC:23484]	-
ENSG00000206527	2562.47	2891.47	905.906	1145.88	2726.97	1025.89	1.41016	3.23654e-22	2.57873e-20	HACD2	3	123490820	123585185	-	5351	protein_coding	3-hydroxyacyl-CoA dehydratase 2 [Source:HGNC Symbol;Acc:HGNC:9640]	-
ENSG00000146247	810.396	1018.41	267.581	271.446	914.401	269.514	1.76258	3.31572e-22	2.63028e-20	PHIP	6	78935867	79078236	-	13252	protein_coding	pleckstrin homology domain interacting protein [Source:HGNC Symbol;Acc:HGNC:15673]	-
ENSG00000112249	1002.13	1076.37	312.715	369.872	1039.25	341.293	1.60603	4.1535e-22	3.28054e-20	ASCC3	6	100508194	100881372	-	11731	protein_coding	activating signal cointegrator 1 complex subunit 3 [Source:HGNC Symbol;Acc:HGNC:18697]	-
ENSG00000122482	480.759	600.741	99.9398	129.507	540.75	114.723	2.23591	4.34659e-22	3.41819e-20	ZNF644	1	90915298	91022272	-	7604	protein_coding	zinc finger protein 644 [Source:HGNC Symbol;Acc:HGNC:29222]	-
ENSG00000166012	2306.51	2554.76	902.682	1048.49	2430.63	975.585	1.31681	4.62129e-22	3.61855e-20	TAF1D	11	93729948	93784391	-	8420	protein_coding	TATA-box binding protein associated factor, RNA polymerase I subunit D [Source:HGNC Symbol;Acc:HGNC:28759]	-
ENSG00000122545	2201.67	2334.88	949.965	984.252	2268.28	967.109	1.22981	5.20678e-22	4.0595e-20	2024-09-07	7	35800932	35907105	+	10906	protein_coding	septin 7 [Source:HGNC Symbol;Acc:HGNC:1717]	-
ENSG00000205339	6372.66	7229.13	2463.03	3095.73	6800.89	2779.38	1.29085	5.74538e-22	4.46028e-20	IPO7	11	9384622	9448126	+	7245	protein_coding	importin 7 [Source:HGNC Symbol;Acc:HGNC:9852]	-
ENSG00000117155	590.323	634.78	135.402	171.985	612.551	153.694	1.99391	5.79553e-22	4.48007e-20	SSX2IP	1	84643707	84690803	-	8639	protein_coding	SSX family member 2 interacting protein [Source:HGNC Symbol;Acc:HGNC:16509]	-
ENSG00000110330	637.549	690.898	169.79	194.778	664.223	182.284	1.86503	6.18656e-22	4.76208e-20	BIRC2	11	102347211	102378670	+	4532	protein_coding	baculoviral IAP repeat containing 2 [Source:HGNC Symbol;Acc:HGNC:590]	-
ENSG00000103540	515.706	649.499	123.581	146.084	582.603	134.833	2.11086	7.00706e-22	5.3709e-20	CCP110	16	19523811	19553408	+	10142	protein_coding	centriolar coiled-coil protein 110 [Source:HGNC Symbol;Acc:HGNC:24342]	-
ENSG00000033178	606.38	679.858	173.014	178.201	643.119	175.608	1.87271	7.61525e-22	5.81255e-20	UBA6	4	67612652	67701179	-	11432	protein_coding	ubiquitin like modifier activating enzyme 6 [Source:HGNC Symbol;Acc:HGNC:25581]	-
ENSG00000213639	2368.85	2603.52	778.026	1032.95	2486.18	905.486	1.45682	1.00211e-21	7.61686e-20	PPP1CB	2	28751640	28802940	+	5760	protein_coding	protein phosphatase 1 catalytic subunit beta [Source:HGNC Symbol;Acc:HGNC:9282]	-
ENSG00000236287	942.628	1092.92	303.043	351.223	1017.78	327.133	1.63716	1.04948e-21	7.94365e-20	ZBED5	11	10812074	10858796	-	9029	protein_coding	zinc finger BED-type containing 5 [Source:HGNC Symbol;Acc:HGNC:30803]	-
ENSG00000113580	1339.33	1585.11	427.699	543.929	1462.22	485.814	1.58927	1.05834e-21	7.97751e-20	NR3C1	5	143277931	143435512	-	9172	protein_coding	nuclear receptor subfamily 3 group C member 1 [Source:HGNC Symbol;Acc:HGNC:7978]	ESR-like
ENSG00000153207	2049.6	2247.49	723.22	902.404	2148.54	812.812	1.40205	1.13281e-21	8.50358e-20	AHCTF1	1	246839098	246931967	-	9598	protein_coding	AT-hook containing transcription factor 1 [Source:HGNC Symbol;Acc:HGNC:24618]	-
ENSG00000004059	2654.09	2400.2	5563.31	5271.45	2527.15	5417.38	-1.10012	1.24786e-21	9.32862e-20	ARF5	7	127588345	127591705	+	1871	protein_coding	ADP ribosylation factor 5 [Source:HGNC Symbol;Acc:HGNC:658]	-
ENSG00000143702	1260.93	1316.48	342.804	475.549	1288.7	409.177	1.65443	1.67041e-21	1.24364e-19	CEP170	1	243124428	243255348	-	10939	protein_coding	centrosomal protein 170 [Source:HGNC Symbol;Acc:HGNC:28920]	-
ENSG00000004700	585.601	671.578	148.298	178.201	628.589	163.25	1.94446	1.70226e-21	1.26217e-19	RECQL	12	21468911	21501669	-	3778	protein_coding	RecQ like helicase [Source:HGNC Symbol;Acc:HGNC:9948]	-
ENSG00000175471	195.515	249.312	12.8955	18.649	222.413	15.7722	3.81504	1.84577e-21	1.36302e-19	MCTP1	5	94703741	95284575	-	12089	protein_coding	multiple C2 and transmembrane domain containing 1 [Source:HGNC Symbol;Acc:HGNC:26183]	-
ENSG00000118193	741.446	760.815	183.76	239.329	751.131	211.544	1.82724	2.03638e-21	1.49769e-19	KIF14	1	200551497	200620734	-	7277	protein_coding	kinesin family member 14 [Source:HGNC Symbol;Acc:HGNC:19181]	-
ENSG00000083845	9902.32	8876.79	19393.7	18673.9	9389.56	19033.8	-1.01945	2.11047e-21	1.54124e-19	RPS5	19	58386400	58394806	+	3617	protein_coding	ribosomal protein S5 [Source:HGNC Symbol;Acc:HGNC:10426]	-
ENSG00000138182	586.545	674.338	141.85	179.238	630.442	160.544	1.97264	2.11257e-21	1.54124e-19	KIF20B	10	89701610	89774939	+	6851	protein_coding	kinesin family member 20B [Source:HGNC Symbol;Acc:HGNC:7212]	-
ENSG00000051825	466.591	536.343	87.0443	123.291	501.467	105.167	2.25211	2.33108e-21	1.69386e-19	MPHOSPH9	12	123152320	123244014	-	10304	protein_coding	M-phase phosphoprotein 9 [Source:HGNC Symbol;Acc:HGNC:7215]	-
ENSG00000001629	1142.87	1275.08	357.849	450.684	1208.97	404.266	1.57992	3.05065e-21	2.20789e-19	ANKIB1	7	92246234	92401384	+	7130	protein_coding	ankyrin repeat and IBR domain containing 1 [Source:HGNC Symbol;Acc:HGNC:22215]	-
ENSG00000165895	718.777	875.812	162.268	237.257	797.295	199.762	1.99583	3.39003e-21	2.44378e-19	ARHGAP42	11	100687653	100993941	+	8948	protein_coding	Rho GTPase activating protein 42 [Source:HGNC Symbol;Acc:HGNC:26545]	-
ENSG00000108639	2308.4	2159.17	5020.63	4572.11	2233.79	4796.37	-1.10245	3.75665e-21	2.69736e-19	SYNGR2	17	78168558	78173527	+	4074	protein_coding	synaptogyrin 2 [Source:HGNC Symbol;Acc:HGNC:11499]	-
ENSG00000166266	535.541	697.337	133.253	160.589	616.439	146.921	2.06843	3.77441e-21	2.69944e-19	CUL5	11	108008733	108107776	+	6742	protein_coding	cullin 5 [Source:HGNC Symbol;Acc:HGNC:2556]	-
ENSG00000168743	4942.66	5291.67	1953.66	2415.04	5117.16	2184.35	1.22799	3.80697e-21	2.70253e-19	NPNT	4	105894775	106004027	+	6117	protein_coding	nephronectin [Source:HGNC Symbol;Acc:HGNC:27405]	-
ENSG00000118200	1506.5	1687.23	480.356	627.849	1596.87	554.103	1.52657	3.8226e-21	2.70253e-19	CAMSAP2	1	200739558	200860704	+	7777	protein_coding	calmodulin regulated spectrin associated protein family member 2 [Source:HGNC Symbol;Acc:HGNC:29188]	-
ENSG00000164134	1171.2	1373.52	402.983	474.513	1272.36	438.748	1.53575	3.82335e-21	2.70253e-19	NAA15	4	139301455	139420033	+	9712	protein_coding	N(alpha)-acetyltransferase 15, NatA auxiliary subunit [Source:HGNC Symbol;Acc:HGNC:30782]	-
ENSG00000198961	1425.28	1383.64	435.222	556.362	1404.46	495.792	1.50166	4.42873e-21	3.11831e-19	PJA2	5	109334709	109409994	-	5217	protein_coding	praja ring finger ubiquitin ligase 2 [Source:HGNC Symbol;Acc:HGNC:17481]	-
ENSG00000047410	2157.28	2327.52	839.279	987.361	2242.4	913.32	1.29563	4.59324e-21	3.21238e-19	TPR	1	186311652	186375693	-	12350	protein_coding	translocated promoter region, nuclear basket protein [Source:HGNC Symbol;Acc:HGNC:12017]	-
ENSG00000156017	309.802	413.067	51.5818	63.1994	361.434	57.3906	2.65401	4.5977e-21	3.21238e-19	CARNMT1	9	74981020	75028423	-	4610	protein_coding	carnosine N-methyltransferase 1 [Source:HGNC Symbol;Acc:HGNC:23435]	-
ENSG00000180667	552.542	708.377	111.761	165.769	630.46	138.765	2.18257	5.90494e-21	4.10993e-19	YOD1	1	207043849	207052980	-	6521	protein_coding	YOD1 deubiquitinase [Source:HGNC Symbol;Acc:HGNC:25035]	-
ENSG00000135968	543.097	643.979	135.402	163.697	593.538	149.549	1.98813	5.94399e-21	4.12132e-19	GCC2	2	108448561	108509415	+	13282	protein_coding	GRIP and coiled-coil domain containing 2 [Source:HGNC Symbol;Acc:HGNC:23218]	-
ENSG00000009307	10070.4	10371.7	4405.95	5184.42	10221.1	4795.18	1.09182	6.49776e-21	4.48778e-19	CSDE1	1	114716913	114758676	-	5778	protein_coding	cold shock domain containing E1 [Source:HGNC Symbol;Acc:HGNC:29905]	CSD
ENSG00000176853	612.992	788.415	190.208	187.526	700.703	188.867	1.89166	6.52193e-21	4.48778e-19	FAM91A1	8	123768456	123815452	+	7246	protein_coding	family with sequence similarity 91 member A1 [Source:HGNC Symbol;Acc:HGNC:26306]	-
ENSG00000153147	1504.62	1572.23	543.758	640.282	1538.42	592.02	1.37741	8.22637e-21	5.63925e-19	SMARCA5	4	143513463	143557486	+	8385	protein_coding	SWI/SNF related, matrix associated, actin dependent regulator of chromatin, subfamily a, member 5 [Source:HGNC Symbol;Acc:HGNC:11101]	-
ENSG00000003989	1166.48	1230	349.252	455.864	1198.24	402.558	1.57305	9.94225e-21	6.78988e-19	SLC7A2	8	17497088	17570573	+	7905	protein_coding	solute carrier family 7 member 2 [Source:HGNC Symbol;Acc:HGNC:11060]	-
ENSG00000108510	1126.81	1239.2	292.297	423.747	1183	358.022	1.72357	1.05134e-20	7.15307e-19	MED13	17	61942605	62065282	-	12677	protein_coding	mediator complex subunit 13 [Source:HGNC Symbol;Acc:HGNC:22474]	-
ENSG00000029363	1952.32	2235.53	568.475	821.592	2093.92	695.033	1.59059	1.1145e-20	7.5545e-19	BCLAF1	6	136256627	136289851	-	9533	protein_coding	BCL2 associated transcription factor 1 [Source:HGNC Symbol;Acc:HGNC:16863]	Others
ENSG00000137331	556.321	550.142	1474.38	1340.66	553.231	1407.52	-1.34712	1.1407e-20	7.69368e-19	IER3	6	30743199	30744554	-	1356	protein_coding	immediate early response 3 [Source:HGNC Symbol;Acc:HGNC:5392]	-
ENSG00000163728	322.08	361.548	48.358	65.2715	341.814	56.8147	2.58736	1.14351e-20	7.69368e-19	TTC14	3	180602130	180617828	+	7783	protein_coding	tetratricopeptide repeat domain 14 [Source:HGNC Symbol;Acc:HGNC:24697]	-
ENSG00000060749	2171.44	2477.48	716.772	963.531	2324.46	840.152	1.46782	1.18493e-20	7.94296e-19	QSER1	11	32892820	32993316	+	10899	protein_coding	glutamine and serine rich 1 [Source:HGNC Symbol;Acc:HGNC:26154]	-
ENSG00000146587	343.804	390.987	67.7011	71.4878	367.396	69.5945	2.40013	1.25094e-20	8.3546e-19	RBAK	7	5045821	5069488	+	6960	protein_coding	RB associated KRAB zinc finger [Source:HGNC Symbol;Acc:HGNC:17680]	zf-C2H2
ENSG00000066777	713.11	826.133	219.223	246.581	769.622	232.902	1.72415	1.30518e-20	8.68492e-19	ARFGEF1	8	67173511	67343677	-	10964	protein_coding	ADP ribosylation factor guanine nucleotide exchange factor 1 [Source:HGNC Symbol;Acc:HGNC:15772]	-
ENSG00000102189	427.866	545.542	111.761	105.678	486.704	108.719	2.16288	1.65067e-20	1.09438e-18	EEA1	12	92770637	92929331	-	10150	protein_coding	early endosome antigen 1 [Source:HGNC Symbol;Acc:HGNC:3185]	-
ENSG00000154727	352.305	467.345	78.4474	77.7041	409.825	78.0757	2.39234	1.70082e-20	1.12353e-18	GABPA	21	25734570	25772460	+	5429	protein_coding	GA binding protein transcription factor subunit alpha [Source:HGNC Symbol;Acc:HGNC:4071]	ETS
ENSG00000054654	1135.31	1201.48	416.953	454.828	1168.4	435.891	1.4223	1.75713e-20	1.15652e-18	SYNE2	14	63852983	64226433	+	31374	protein_coding	spectrin repeat containing nuclear envelope protein 2 [Source:HGNC Symbol;Acc:HGNC:17084]	-
ENSG00000151422	488.315	524.383	135.402	112.93	506.349	124.166	2.02869	1.81153e-20	1.18802e-18	FER	5	108747822	109196841	+	13614	protein_coding	FER tyrosine kinase [Source:HGNC Symbol;Acc:HGNC:3655]	-
ENSG00000157106	2259.28	2353.28	739.339	990.469	2306.28	864.904	1.41457	1.83824e-20	1.2012e-18	SMG1	16	18804853	18926454	-	25988	protein_coding	SMG1, nonsense mediated mRNA decay associated PI3K related kinase [Source:HGNC Symbol;Acc:HGNC:30045]	-
ENSG00000039319	598.824	727.697	169.79	193.742	663.26	181.766	1.86718	1.8538e-20	1.20703e-18	ZFYVE16	5	80408013	80479350	+	11461	protein_coding	zinc finger FYVE-type containing 16 [Source:HGNC Symbol;Acc:HGNC:20756]	-
ENSG00000174780	1873.92	1965.98	804.891	842.313	1919.95	823.602	1.22099	1.90469e-20	1.23574e-18	SRP72	4	56467336	56503681	+	6426	protein_coding	signal recognition particle 72 [Source:HGNC Symbol;Acc:HGNC:11303]	-
ENSG00000124486	4830.26	5115.95	1968.71	2402.61	4973.11	2185.66	1.18593	1.96258e-20	1.26877e-18	USP9X	X	41085635	41236579	+	13962	protein_coding	ubiquitin specific peptidase 9 X-linked [Source:HGNC Symbol;Acc:HGNC:12632]	-
ENSG00000177311	1729.41	2004.62	515.818	730.419	1867.01	623.119	1.58268	2.04342e-20	1.31634e-18	ZBTB38	3	141324213	141449792	+	14243	protein_coding	zinc finger and BTB domain containing 38 [Source:HGNC Symbol;Acc:HGNC:26636]	ZBTB
ENSG00000197312	899.18	961.369	260.058	332.574	930.275	296.316	1.64987	2.16861e-20	1.39205e-18	DDI2	1	15617500	15669044	+	12136	protein_coding	DNA damage inducible 1 homolog 2 [Source:HGNC Symbol;Acc:HGNC:24578]	-
ENSG00000135535	1650.07	1828.9	582.445	726.275	1739.49	654.36	1.41016	2.27814e-20	1.45721e-18	CD164	6	109366514	109382812	-	7206	protein_coding	CD164 molecule [Source:HGNC Symbol;Acc:HGNC:1632]	-
ENSG00000136021	783.949	911.691	222.447	283.879	847.82	253.163	1.74308	2.30593e-20	1.46981e-18	SCYL2	12	100267140	100341724	+	7481	protein_coding	SCY1 like pseudokinase 2 [Source:HGNC Symbol;Acc:HGNC:19286]	-
ENSG00000108061	739.557	703.777	193.432	237.257	721.667	215.344	1.74396	2.99787e-20	1.89754e-18	SHOC2	10	110919547	111013667	+	4429	protein_coding	SHOC2, leucine rich repeat scaffold protein [Source:HGNC Symbol;Acc:HGNC:15454]	-
ENSG00000198832	791.505	745.176	2051.45	1744.72	768.341	1898.08	-1.30467	3.5013e-20	2.20757e-18	SELENOM	22	31104772	31120069	-	3187	protein_coding	selenoprotein M [Source:HGNC Symbol;Acc:HGNC:30397]	-
ENSG00000101439	1981.6	2094.77	4150.19	4279.94	2038.18	4215.07	-1.04825	3.51199e-20	2.20757e-18	CST3	20	23626706	23638473	-	3695	protein_coding	cystatin C [Source:HGNC Symbol;Acc:HGNC:2475]	-
ENSG00000152601	1274.15	1552.91	361.073	515.955	1413.53	438.514	1.68804	4.29314e-20	2.68928e-18	MBNL1	3	152243828	152465780	+	9989	protein_coding	muscleblind like splicing regulator 1 [Source:HGNC Symbol;Acc:HGNC:6923]	-
ENSG00000168172	605.435	667.898	143.999	193.742	636.667	168.871	1.91365	4.49182e-20	2.80407e-18	HOOK3	8	42896932	43030539	+	15250	protein_coding	hook microtubule tethering protein 3 [Source:HGNC Symbol;Acc:HGNC:23576]	-
ENSG00000166598	7639.25	7787.55	3489.3	3983.63	7713.4	3736.46	1.04562	4.71531e-20	2.9335e-18	HSP90B1	12	103930107	103953645	+	4695	protein_coding	heat shock protein 90 beta family member 1 [Source:HGNC Symbol;Acc:HGNC:12028]	-
ENSG00000163507	639.438	715.737	202.029	207.211	677.587	204.62	1.72747	5.1068e-20	3.16622e-18	CIP2A	3	108549869	108589644	-	4579	protein_coding	cell proliferation regulating inhibitor of protein phosphatase 2A [Source:HGNC Symbol;Acc:HGNC:29302]	-
ENSG00000244754	519.484	558.422	148.298	141.94	538.953	145.119	1.89317	5.23532e-20	3.23486e-18	N4BP2L2	13	32432417	32538885	-	16960	protein_coding	NEDD4 binding protein 2 like 2 [Source:HGNC Symbol;Acc:HGNC:26916]	-
ENSG00000136108	1098.47	1104.88	419.102	417.53	1101.68	418.316	1.39705	5.35451e-20	3.29729e-18	CKAP2	13	52455429	52476628	+	4547	protein_coding	cytoskeleton associated protein 2 [Source:HGNC Symbol;Acc:HGNC:1990]	-
ENSG00000234420	330.581	392.827	70.925	66.3075	361.704	68.6163	2.39869	5.38403e-20	3.30426e-18	ZNF37BP	10	42513510	42552822	-	10256	transcribed_processed_pseudogene	zinc finger protein 37B, pseudogene [Source:HGNC Symbol;Acc:HGNC:13103]	-
ENSG00000197535	780.171	865.692	262.208	280.771	822.932	271.489	1.59974	5.5241e-20	3.37881e-18	MYO5A	15	52307283	52529050	-	12988	protein_coding	myosin VA [Source:HGNC Symbol;Acc:HGNC:7602]	-
ENSG00000055044	1340.27	1605.35	549.131	571.902	1472.81	560.517	1.39376	5.67791e-20	3.46055e-18	NOP58	2	202265716	202303666	+	3299	protein_coding	NOP58 ribonucleoprotein [Source:HGNC Symbol;Acc:HGNC:29926]	-
ENSG00000169251	1133.42	1260.36	433.072	466.225	1196.89	449.649	1.41231	5.69583e-20	3.46055e-18	NMD3	3	161104696	161253532	+	4869	protein_coding	NMD3 ribosome export adaptor [Source:HGNC Symbol;Acc:HGNC:24250]	-
ENSG00000196323	1668.96	1890.54	585.669	742.852	1779.75	664.26	1.4215	5.78235e-20	3.50141e-18	ZBTB44	11	130226677	130314908	-	11023	protein_coding	zinc finger and BTB domain containing 44 [Source:HGNC Symbol;Acc:HGNC:25001]	ZBTB
ENSG00000125676	1162.7	1237.36	371.819	471.405	1200.03	421.612	1.50856	6.09726e-20	3.67983e-18	THOC2	X	123600561	123733056	-	10277	protein_coding	THO complex 2 [Source:HGNC Symbol;Acc:HGNC:19073]	-
ENSG00000058063	710.277	777.375	159.044	236.221	743.826	197.632	1.91101	6.19897e-20	3.72882e-18	ATP11B	3	182793500	182921635	+	9196	protein_coding	ATPase phospholipid transporting 11B (putative) [Source:HGNC Symbol;Acc:HGNC:13553]	-
ENSG00000100941	1198.59	1259.44	445.968	496.27	1229.02	471.119	1.38311	6.88971e-20	4.13064e-18	PNN	14	39175183	39183218	+	4201	protein_coding	pinin, desmosome associated protein [Source:HGNC Symbol;Acc:HGNC:9162]	-
ENSG00000108064	1537.67	1666.99	517.967	666.183	1602.33	592.075	1.43589	7.01261e-20	4.1905e-18	TFAM	10	58385022	58399221	+	5606	protein_coding	transcription factor A, mitochondrial [Source:HGNC Symbol;Acc:HGNC:11741]	HMG
ENSG00000130779	1739.8	2007.38	745.787	794.654	1873.59	770.221	1.28242	7.16071e-20	4.26497e-18	CLIP1	12	122271432	122422632	-	18559	protein_coding	CAP-Gly domain containing linker protein 1 [Source:HGNC Symbol;Acc:HGNC:10461]	-
ENSG00000164930	949.24	1088.32	269.73	365.727	1018.78	317.729	1.6803	7.57652e-20	4.49788e-18	FZD6	8	103298433	103332866	+	4065	protein_coding	frizzled class receptor 6 [Source:HGNC Symbol;Acc:HGNC:4044]	-
ENSG00000115368	610.158	734.136	183.76	203.067	672.147	193.414	1.79689	8.35029e-20	4.94109e-18	WDR75	2	189441433	189475565	+	5066	protein_coding	WD repeat domain 75 [Source:HGNC Symbol;Acc:HGNC:25725]	-
ENSG00000211456	674.385	672.498	169.79	218.608	673.442	194.199	1.79315	9.74943e-20	5.75026e-18	SACM1L	3	45689056	45745424	+	7352	protein_coding	SAC1 like phosphatidylinositide phosphatase [Source:HGNC Symbol;Acc:HGNC:17059]	-
ENSG00000163029	566.71	690.898	177.313	175.093	628.804	176.203	1.83558	1.05399e-19	6.17636e-18	SMC6	2	17663812	17800242	-	9824	protein_coding	structural maintenance of chromosomes 6 [Source:HGNC Symbol;Acc:HGNC:20466]	-
ENSG00000157625	646.994	672.498	156.895	210.319	659.746	183.607	1.84432	1.06999e-19	6.24999e-18	TAB3	X	30827442	30975084	-	12711	protein_coding	TGF-beta activated kinase 1 (MAP3K7) binding protein 3 [Source:HGNC Symbol;Acc:HGNC:30681]	-
ENSG00000067167	2070.38	2184.01	812.414	966.64	2127.2	889.527	1.25759	1.21622e-19	7.08138e-18	TRAM1	8	70573442	70608387	-	3878	protein_coding	translocation associated membrane protein 1 [Source:HGNC Symbol;Acc:HGNC:20568]	-
ENSG00000126804	728.223	755.296	177.313	246.581	741.759	211.947	1.80625	1.24902e-19	7.2491e-18	ZBTB1	14	64503712	64533690	+	5283	protein_coding	zinc finger and BTB domain containing 1 [Source:HGNC Symbol;Acc:HGNC:20259]	ZBTB
ENSG00000119684	461.869	502.304	106.388	129.507	482.086	117.947	2.03039	1.26885e-19	7.34076e-18	MLH3	14	75013764	75051532	-	8363	protein_coding	mutL homolog 3 [Source:HGNC Symbol;Acc:HGNC:7128]	-
ENSG00000004799	2384.91	2402.96	687.758	1007.05	2393.93	847.402	1.49781	1.3852e-19	7.98845e-18	PDK4	7	95583499	95596491	-	4519	protein_coding	pyruvate dehydrogenase kinase 4 [Source:HGNC Symbol;Acc:HGNC:8812]	-
ENSG00000145908	357.027	410.307	75.2235	83.9205	383.667	79.572	2.26912	1.44176e-19	8.28827e-18	ZNF300	5	150894392	150904983	-	4411	protein_coding	zinc finger protein 300 [Source:HGNC Symbol;Acc:HGNC:13091]	zf-C2H2
ENSG00000067334	1095.64	1230	443.819	437.215	1162.82	440.517	1.40048	1.47367e-19	8.44504e-18	DNTTIP2	1	93866283	93879918	-	7519	protein_coding	deoxynucleotidyltransferase terminal interacting protein 2 [Source:HGNC Symbol;Acc:HGNC:24013]	-
ENSG00000108256	2377.35	2671.59	933.846	1142.77	2524.47	1038.31	1.28152	1.81822e-19	1.03867e-17	NUFIP2	17	29255836	29294118	-	10850	protein_coding	NUFIP2, FMR1 interacting protein 2 [Source:HGNC Symbol;Acc:HGNC:17634]	-
ENSG00000166037	1674.63	1690.91	509.37	701.409	1682.77	605.39	1.47436	1.87843e-19	1.0697e-17	CEP57	11	95789965	95832693	+	7101	protein_coding	centrosomal protein 57 [Source:HGNC Symbol;Acc:HGNC:30794]	-
ENSG00000176018	339.082	364.308	71.9996	68.3796	351.695	70.1896	2.32533	1.96746e-19	1.1169e-17	LYSMD3	5	90515611	90529584	-	4459	protein_coding	LysM domain containing 3 [Source:HGNC Symbol;Acc:HGNC:26969]	-
ENSG00000178695	1585.84	1781.06	724.295	661.003	1683.45	692.649	1.28147	2.30293e-19	1.30327e-17	KCTD12	13	76880166	76886390	-	6225	protein_coding	potassium channel tetramerization domain containing 12 [Source:HGNC Symbol;Acc:HGNC:14678]	-
ENSG00000135114	25.502	17.4794	188.059	251.761	21.4907	219.91	-3.3573	2.32977e-19	1.31437e-17	OASL	12	121019111	121039242	-	3517	protein_coding	2'-5'-oligoadenylate synthetase like [Source:HGNC Symbol;Acc:HGNC:8090]	-
ENSG00000056097	1996.71	2200.57	727.519	926.233	2098.64	826.876	1.34339	2.74824e-19	1.54565e-17	ZFR	5	32354350	32444761	-	6792	protein_coding	zinc finger RNA binding protein [Source:HGNC Symbol;Acc:HGNC:17277]	-
ENSG00000118596	430.7	536.343	80.5966	122.255	483.521	101.426	2.25168	3.16629e-19	1.77527e-17	SLC16A7	12	59596067	59789855	+	13665	protein_coding	solute carrier family 16 member 7 [Source:HGNC Symbol;Acc:HGNC:10928]	-
ENSG00000230590	219.128	238.272	25.7909	27.9735	228.7	26.8822	3.08825	3.58575e-19	2.00427e-17	FTX	X	73946555	74293574	-	28487	lincRNA	FTX transcript, XIST regulator [Source:HGNC Symbol;Acc:HGNC:37190]	-
ENSG00000179195	2035.43	2294.41	809.19	970.784	2164.92	889.987	1.28223	3.60909e-19	2.01113e-17	ZNF664	12	123971845	124015439	+	6340	protein_coding	zinc finger protein 664 [Source:HGNC Symbol;Acc:HGNC:25406]	zf-C2H2
ENSG00000155313	994.576	1044.17	320.237	395.773	1019.37	358.005	1.5091	3.73557e-19	2.07524e-17	USP25	21	15730025	15880069	+	7823	protein_coding	ubiquitin specific peptidase 25 [Source:HGNC Symbol;Acc:HGNC:12624]	-
ENSG00000135446	2613.48	2413.08	5419.31	4929.55	2513.28	5174.43	-1.04183	4.20078e-19	2.32656e-17	CDK4	12	57747727	57756013	-	3168	protein_coding	cyclin dependent kinase 4 [Source:HGNC Symbol;Acc:HGNC:1773]	-
ENSG00000167635	1149.48	1273.24	355.7	475.549	1211.36	415.624	1.54269	4.26801e-19	2.35661e-17	ZNF146	19	36214602	36238774	+	4146	protein_coding	zinc finger protein 146 [Source:HGNC Symbol;Acc:HGNC:12931]	zf-C2H2
ENSG00000167778	1237.32	1213.44	2933.72	2533.15	1225.38	2733.44	-1.15741	4.31634e-19	2.37608e-17	SPRYD3	12	53064316	53079420	-	3479	protein_coding	SPRY domain containing 3 [Source:HGNC Symbol;Acc:HGNC:25920]	-
ENSG00000119326	1304.38	1434.23	568.475	537.713	1369.31	553.094	1.30804	4.36916e-19	2.39789e-17	CTNNAL1	9	108942569	109013529	-	3131	protein_coding	catenin alpha like 1 [Source:HGNC Symbol;Acc:HGNC:2512]	-
ENSG00000137040	488.315	513.343	132.178	137.795	500.829	134.987	1.89137	4.45217e-19	2.43609e-17	RANBP6	9	6011043	6015625	-	4583	protein_coding	RAN binding protein 6 [Source:HGNC Symbol;Acc:HGNC:9851]	-
ENSG00000180008	421.255	518.863	73.0742	117.074	470.059	95.0742	2.30401	4.49672e-19	2.45308e-17	SOCS4	14	55027230	55049488	+	7043	protein_coding	suppressor of cytokine signaling 4 [Source:HGNC Symbol;Acc:HGNC:19392]	-
ENSG00000121274	583.712	667.898	186.984	186.49	625.805	186.737	1.74483	4.52629e-19	2.46182e-17	TENT4B	16	50152918	50235310	+	8144	protein_coding	terminal nucleotidyltransferase 4B [Source:HGNC Symbol;Acc:HGNC:30758]	-
ENSG00000230551	229.518	242.872	18.2686	33.1538	236.195	25.7112	3.19567	4.64991e-19	2.5215e-17	AC021078.1	5	149494314	149504670	-	8636	processed_transcript	novel transcript	-
ENSG00000172262	1488.56	1617.31	578.146	673.436	1552.93	625.791	1.31098	5.05982e-19	2.73561e-17	ZNF131	5	43065176	43192021	+	8516	protein_coding	zinc finger protein 131 [Source:HGNC Symbol;Acc:HGNC:12915]	ZBTB
ENSG00000156261	5294.02	5460.02	2565.12	2794.24	5377.02	2679.68	1.00468	5.2324e-19	2.82053e-17	CCT8	21	29055805	29073797	-	3341	protein_coding	chaperonin containing TCP1 subunit 8 [Source:HGNC Symbol;Acc:HGNC:1623]	-
ENSG00000066422	625.27	675.258	183.76	212.391	650.264	198.076	1.71453	5.65343e-19	3.03847e-17	ZBTB11	3	101648889	101677495	-	7416	protein_coding	zinc finger and BTB domain containing 11 [Source:HGNC Symbol;Acc:HGNC:16740]	ZBTB
ENSG00000012048	1017.24	1312.8	299.819	414.422	1165.02	357.121	1.70532	6.67116e-19	3.57488e-17	BRCA1	17	43044295	43170245	-	9187	protein_coding	BRCA1, DNA repair associated [Source:HGNC Symbol;Acc:HGNC:1100]	-
ENSG00000113389	1110.75	1417.67	437.371	468.297	1264.21	452.834	1.48117	7.73521e-19	4.13288e-17	NPR3	5	32689070	32791724	+	9866	protein_coding	natriuretic peptide receptor 3 [Source:HGNC Symbol;Acc:HGNC:7945]	-
ENSG00000075711	963.407	978.848	359.998	370.908	971.128	365.453	1.4099	7.78479e-19	4.14717e-17	DLG1	3	197042560	197299300	-	11001	protein_coding	discs large MAGUK scaffold protein 1 [Source:HGNC Symbol;Acc:HGNC:2900]	-
ENSG00000138594	2387.74	2701.95	794.145	1106.51	2544.85	950.326	1.42074	7.88611e-19	4.18886e-17	TMOD3	15	51829628	51947295	+	10632	protein_coding	tropomodulin 3 [Source:HGNC Symbol;Acc:HGNC:11873]	-
ENSG00000123124	749.002	765.415	249.312	265.23	757.209	257.271	1.55721	7.92741e-19	4.19852e-17	WWP1	8	86342738	86478420	+	6336	protein_coding	WW domain containing E3 ubiquitin protein ligase 1 [Source:HGNC Symbol;Acc:HGNC:17004]	-
ENSG00000071189	500.594	570.382	151.522	145.048	535.488	148.285	1.85277	8.1315e-19	4.29409e-17	SNX13	7	17790761	17940501	-	16418	protein_coding	sorting nexin 13 [Source:HGNC Symbol;Acc:HGNC:21335]	-
ENSG00000117528	1542.4	1702.87	645.847	709.698	1622.63	677.773	1.25933	8.29062e-19	4.36543e-17	ABCD3	1	94418455	94518666	+	7589	protein_coding	ATP binding cassette subfamily D member 3 [Source:HGNC Symbol;Acc:HGNC:67]	-
ENSG00000171150	557.265	755.296	154.745	189.598	656.28	172.172	1.93001	9.00876e-19	4.71623e-17	SOCS5	2	46698952	46780245	+	7598	protein_coding	suppressor of cytokine signaling 5 [Source:HGNC Symbol;Acc:HGNC:16852]	-
ENSG00000116044	1347.83	1672.51	438.445	590.551	1510.17	514.498	1.55304	9.77245e-19	5.10133e-17	NFE2L2	2	177227595	177392697	-	5979	protein_coding	nuclear factor, erythroid 2 like 2 [Source:HGNC Symbol;Acc:HGNC:7782]	TF_bZIP
ENSG00000173145	597.879	691.818	189.133	203.067	644.848	196.1	1.71724	1.07807e-18	5.61152e-17	NOC3L	10	94333226	94362959	-	4464	protein_coding	NOC3 like DNA replication regulator [Source:HGNC Symbol;Acc:HGNC:24034]	-
ENSG00000077254	970.019	971.489	347.103	379.196	970.754	363.149	1.41829	1.13667e-18	5.89966e-17	USP33	1	77695987	77759852	-	6918	protein_coding	ubiquitin specific peptidase 33 [Source:HGNC Symbol;Acc:HGNC:20059]	-
ENSG00000036549	632.826	646.739	177.313	213.427	639.783	195.37	1.71074	1.4392e-18	7.42742e-17	AC118549.1	1	77562416	77683419	-	9008	protein_coding	zinc finger ZZ-type containing 3 [Source:NCBI gene;Acc:26009]	MYB
ENSG00000196850	886.902	1144.44	318.088	358.475	1015.67	338.281	1.586	1.46538e-18	7.5411e-17	PPTC7	12	110533245	110583320	-	5687	protein_coding	PTC7 protein phosphatase homolog [Source:HGNC Symbol;Acc:HGNC:30695]	-
ENSG00000129003	405.198	548.302	80.5966	118.11	476.75	99.3534	2.26133	1.54677e-18	7.91513e-17	VPS13C	15	61852389	62060473	-	19703	protein_coding	vacuolar protein sorting 13 homolog C [Source:HGNC Symbol;Acc:HGNC:23594]	-
ENSG00000119314	2240.39	2571.32	877.966	1093.04	2405.86	985.502	1.28738	1.7155e-18	8.75386e-17	PTBP3	9	112217716	112333667	-	8239	protein_coding	polypyrimidine tract binding protein 3 [Source:HGNC Symbol;Acc:HGNC:10253]	-
ENSG00000129534	435.422	571.302	107.462	132.615	503.362	120.039	2.0675	1.75576e-18	8.93419e-17	MIS18BP1	14	45203190	45253540	-	6250	protein_coding	MIS18 binding protein 1 [Source:HGNC Symbol;Acc:HGNC:20190]	-
ENSG00000136169	368.362	385.468	65.5519	91.1729	376.915	78.3624	2.2645	1.80203e-18	9.14405e-17	SETDB2	13	49444374	49495003	+	6678	protein_coding	SET domain bifurcated 2 [Source:HGNC Symbol;Acc:HGNC:20263]	MBD
ENSG00000069011	3353.98	3219.9	7092.5	6210.11	3286.94	6651.31	-1.01687	1.88996e-18	9.56353e-17	PITX1	5	135027735	135034813	-	3511	protein_coding	paired like homeodomain 1 [Source:HGNC Symbol;Acc:HGNC:9004]	Homeobox
ENSG00000101166	2703.21	2776.47	1303.52	1334.44	2739.84	1318.98	1.05465	2.00666e-18	1.01258e-16	PRELID3B	20	59033145	59042909	-	2977	protein_coding	PRELI domain containing 3B [Source:HGNC Symbol;Acc:HGNC:15892]	-
ENSG00000143776	957.74	1092.92	277.252	385.413	1025.33	331.332	1.62904	2.09815e-18	1.05582e-16	CDC42BPA	1	226989865	227318474	-	14055	protein_coding	CDC42 binding protein kinase alpha [Source:HGNC Symbol;Acc:HGNC:1737]	-
ENSG00000048392	368.362	413.067	87.0443	92.2089	390.714	89.6266	2.12395	2.16847e-18	1.08574e-16	RRM2B	8	102204502	102239118	-	5548	protein_coding	ribonucleotide reductase regulatory TP53 inducible subunit M2B [Source:HGNC Symbol;Acc:HGNC:17296]	-
ENSG00000163848	600.713	611.78	186.984	193.742	606.247	190.363	1.67104	3.09395e-18	1.53985e-16	ZNF148	3	125225561	125375354	-	10574	protein_coding	zinc finger protein 148 [Source:HGNC Symbol;Acc:HGNC:12933]	zf-C2H2
ENSG00000095002	1430	1758.98	568.475	661.003	1594.49	614.739	1.37488	3.14175e-18	1.55937e-16	MSH2	2	47402969	47663146	+	13777	protein_coding	mutS homolog 2 [Source:HGNC Symbol;Acc:HGNC:7325]	-
ENSG00000123684	1605.68	1820.62	612.534	753.212	1713.15	682.873	1.32666	3.22952e-18	1.59857e-16	LPGAT1	1	211743457	211830772	-	8799	protein_coding	lysophosphatidylglycerol acyltransferase 1 [Source:HGNC Symbol;Acc:HGNC:28985]	-
ENSG00000118482	605.435	726.777	194.506	214.463	666.106	204.485	1.70358	3.47294e-18	1.71439e-16	PHF3	6	63635820	63779336	+	10378	protein_coding	PHD finger protein 3 [Source:HGNC Symbol;Acc:HGNC:8921]	-
ENSG00000126457	2248.9	1945.74	4506.96	4254.04	2097.32	4380.5	-1.06261	3.49233e-18	1.71929e-16	PRMT1	19	49675786	49689029	+	4796	protein_coding	protein arginine methyltransferase 1 [Source:HGNC Symbol;Acc:HGNC:5187]	-
ENSG00000165417	841.565	1024.85	243.939	335.682	933.206	289.81	1.68642	4.14355e-18	2.03437e-16	GTF2A1	14	81175452	81221377	-	6819	protein_coding	general transcription factor IIA subunit 1 [Source:HGNC Symbol;Acc:HGNC:4646]	-
ENSG00000055917	1536.73	1749.78	558.803	711.77	1643.26	635.286	1.37072	4.28971e-18	2.10045e-16	PUM2	2	20248691	20352234	-	6978	protein_coding	pumilio RNA binding family member 2 [Source:HGNC Symbol;Acc:HGNC:14958]	-
ENSG00000189343	3694.95	3365.25	6714.23	7710.32	3530.1	7212.28	-1.03082	4.63381e-18	2.25678e-16	RPS2P46	17	19445970	19446852	-	883	processed_pseudogene	ribosomal protein S2 pseudogene 46 [Source:HGNC Symbol;Acc:HGNC:35839]	-
ENSG00000106692	621.492	734.136	190.208	225.86	677.814	208.034	1.70364	4.70992e-18	2.28771e-16	FKTN	9	105558130	105641118	+	8747	protein_coding	fukutin [Source:HGNC Symbol;Acc:HGNC:3622]	-
ENSG00000152409	455.257	515.183	109.611	139.867	485.22	124.739	1.95886	5.00526e-18	2.42468e-16	JMY	5	79236189	79327215	+	9042	protein_coding	junction mediating and regulatory protein, p53 cofactor [Source:HGNC Symbol;Acc:HGNC:28916]	-
ENSG00000106009	1964.6	1865.7	4076.04	3715.29	1915.15	3895.67	-1.0244	5.09948e-18	2.46376e-16	BRAT1	7	2537877	2555727	-	6639	protein_coding	BRCA1 associated ATM activator 1 [Source:HGNC Symbol;Acc:HGNC:21701]	-
ENSG00000165156	578.989	703.777	133.253	199.959	641.383	166.606	1.94362	5.7988e-18	2.79419e-16	ZHX1	8	123248451	123275541	-	6741	protein_coding	zinc fingers and homeoboxes 1 [Source:HGNC Symbol;Acc:HGNC:12871]	Homeobox
ENSG00000106367	1937.2	1775.54	4447.86	3682.14	1856.37	4065	-1.13074	5.89097e-18	2.83109e-16	AP1S1	7	101154400	101161596	+	1756	protein_coding	adaptor related protein complex 1 subunit sigma 1 [Source:HGNC Symbol;Acc:HGNC:559]	-
ENSG00000008952	958.685	997.248	303.043	388.521	977.966	345.782	1.49931	6.4095e-18	3.07216e-16	SEC62	3	169966635	169998373	+	7928	protein_coding	SEC62 homolog, preprotein translocation factor [Source:HGNC Symbol;Acc:HGNC:11846]	-
ENSG00000169967	1007.8	1301.76	326.685	429.963	1154.78	378.324	1.60948	6.61565e-18	3.16263e-16	MAP3K2	2	127298730	127388465	-	11508	protein_coding	mitogen-activated protein kinase kinase kinase 2 [Source:HGNC Symbol;Acc:HGNC:6854]	-
ENSG00000082898	4536.52	5043.28	1732.29	2313.51	4789.9	2022.9	1.24339	6.95961e-18	3.31833e-16	XPO1	2	61477849	61538626	-	11708	protein_coding	exportin 1 [Source:HGNC Symbol;Acc:HGNC:12825]	-
ENSG00000174953	1061.64	1198.72	368.595	460.009	1130.18	414.302	1.44736	7.72628e-18	3.67423e-16	DHX36	3	154272546	154324497	-	10562	protein_coding	DEAH-box helicase 36 [Source:HGNC Symbol;Acc:HGNC:14410]	-
ENSG00000142089	4549.74	3843.64	8634.58	8357.86	4196.69	8496.22	-1.01761	7.80343e-18	3.70123e-16	IFITM3	11	319669	327537	-	1348	protein_coding	interferon induced transmembrane protein 3 [Source:HGNC Symbol;Acc:HGNC:5414]	-
ENSG00000023516	459.035	537.263	132.178	140.904	498.149	136.541	1.86713	8.2687e-18	3.90154e-16	AKAP11	13	42272153	42323267	+	9920	protein_coding	A-kinase anchoring protein 11 [Source:HGNC Symbol;Acc:HGNC:369]	-
ENSG00000131725	1926.81	1915.38	639.4	866.142	1921.1	752.771	1.35119	8.89257e-18	4.18503e-16	WDR44	X	118346073	118449961	+	4202	protein_coding	WD repeat domain 44 [Source:HGNC Symbol;Acc:HGNC:30512]	-
ENSG00000134982	607.324	638.459	155.82	209.283	622.892	182.552	1.76973	8.95458e-18	4.20333e-16	APC	5	112707498	112846239	+	12440	protein_coding	APC, WNT signaling pathway regulator [Source:HGNC Symbol;Acc:HGNC:583]	-
ENSG00000012983	448.646	580.501	105.313	144.012	514.573	124.662	2.04441	9.62661e-18	4.50714e-16	MAP4K5	14	50418501	50561126	-	7620	protein_coding	mitogen-activated protein kinase kinase kinase kinase 5 [Source:HGNC Symbol;Acc:HGNC:6867]	-
ENSG00000054267	732.945	899.731	287.998	219.644	816.338	253.821	1.68622	1.00107e-17	4.66295e-16	ARID4B	1	235131634	235328219	-	11073	protein_coding	AT-rich interaction domain 4B [Source:HGNC Symbol;Acc:HGNC:15550]	ARID
ENSG00000196914	2488.8	2781.99	992.95	1248.45	2635.4	1120.7	1.23338	1.04761e-17	4.86724e-16	ARHGEF12	11	120336914	120489936	+	24404	protein_coding	Rho guanine nucleotide exchange factor 12 [Source:HGNC Symbol;Acc:HGNC:14193]	-
ENSG00000172795	629.993	667.898	185.909	224.824	648.946	205.367	1.6593	1.09756e-17	5.0863e-16	DCP2	5	112976702	113020970	+	9951	protein_coding	decapping mRNA 2 [Source:HGNC Symbol;Acc:HGNC:24452]	-
ENSG00000106052	2066.6	1977.02	707.101	930.378	2021.81	818.739	1.30375	1.17594e-17	5.43564e-16	TAX1BP1	7	27739331	27844564	+	9165	protein_coding	Tax1 binding protein 1 [Source:HGNC Symbol;Acc:HGNC:11575]	-
ENSG00000069329	2740.99	2846.39	1184.23	1393.49	2793.69	1288.86	1.11588	1.21733e-17	5.61271e-16	VPS35	16	46656132	46689518	-	9733	protein_coding	VPS35, retromer complex component [Source:HGNC Symbol;Acc:HGNC:13487]	-
ENSG00000137770	936.961	1049.69	307.342	392.665	993.324	350.003	1.50436	1.22473e-17	5.63251e-16	CTDSPL2	15	44427234	44529038	+	9665	protein_coding	CTD small phosphatase like 2 [Source:HGNC Symbol;Acc:HGNC:26936]	-
ENSG00000179271	2022.21	1765.42	4609.05	3800.25	1893.82	4204.65	-1.15069	1.28086e-17	5.87439e-16	GADD45GIP1	19	12953119	12957236	-	1782	protein_coding	GADD45G interacting protein 1 [Source:HGNC Symbol;Acc:HGNC:29996]	-
ENSG00000170385	1620.79	1927.34	708.175	781.186	1774.06	744.681	1.25228	1.35781e-17	6.19749e-16	SLC30A1	1	211571568	211578742	-	5474	protein_coding	solute carrier family 30 member 1 [Source:HGNC Symbol;Acc:HGNC:11012]	-
ENSG00000023445	507.206	685.378	168.716	160.589	596.292	164.652	1.85698	1.382e-17	6.2921e-16	BIRC3	11	102317450	102339403	+	7518	protein_coding	baculoviral IAP repeat containing 3 [Source:HGNC Symbol;Acc:HGNC:591]	-
ENSG00000116747	766.948	866.612	237.491	303.564	816.78	270.528	1.59356	1.40022e-17	6.35908e-16	TROVE2	1	193059422	193091777	+	9102	protein_coding	TROVE domain family member 2 [Source:HGNC Symbol;Acc:HGNC:11313]	-
ENSG00000119547	711.221	845.453	190.208	271.446	778.337	230.827	1.75272	1.45075e-17	6.57216e-16	ONECUT2	18	57435685	57491297	+	16234	protein_coding	one cut homeobox 2 [Source:HGNC Symbol;Acc:HGNC:8139]	CUT
ENSG00000005483	988.909	941.13	260.058	372.98	965.019	316.519	1.60738	1.61662e-17	7.28031e-16	KMT2E	7	105014179	105114361	+	9231	protein_coding	lysine methyltransferase 2E [Source:HGNC Symbol;Acc:HGNC:18541]	-
ENSG00000107863	1266.6	1377.2	449.192	569.83	1321.9	509.511	1.37498	1.61909e-17	7.28031e-16	ARHGAP21	10	24583609	24723668	-	10937	protein_coding	Rho GTPase activating protein 21 [Source:HGNC Symbol;Acc:HGNC:23725]	-
ENSG00000113658	1083.36	1117.76	385.789	464.153	1100.56	424.971	1.37237	1.63612e-17	7.33869e-16	SMAD5	5	136132845	136188747	+	9040	protein_coding	SMAD family member 5 [Source:HGNC Symbol;Acc:HGNC:6771]	MH1
ENSG00000004897	1562.23	1709.3	578.146	733.527	1635.77	655.837	1.31819	1.68632e-17	7.54525e-16	CDC27	17	47117703	47189422	-	6824	protein_coding	cell division cycle 27 [Source:HGNC Symbol;Acc:HGNC:1728]	-
ENSG00000092148	1397.89	1573.15	488.953	641.318	1485.52	565.135	1.39386	1.72586e-17	7.70318e-16	HECTD1	14	31100112	31207804	-	12557	protein_coding	HECT domain E3 ubiquitin protein ligase 1 [Source:HGNC Symbol;Acc:HGNC:20157]	-
ENSG00000117308	1195.76	1050.61	2634.97	2330.09	1123.18	2482.53	-1.14425	1.94902e-17	8.65669e-16	GALE	1	23795599	23800804	-	3978	protein_coding	UDP-galactose-4-epimerase [Source:HGNC Symbol;Acc:HGNC:4116]	-
ENSG00000169018	702.721	804.054	202.029	270.41	753.387	236.22	1.67252	2.07435e-17	9.17656e-16	FEM1B	15	68277803	68295865	+	7569	protein_coding	fem-1 homolog B [Source:HGNC Symbol;Acc:HGNC:3649]	-
ENSG00000126787	864.233	807.734	275.103	323.249	835.984	299.176	1.48195	2.17463e-17	9.58843e-16	DLGAP5	14	55148112	55191678	-	3667	protein_coding	DLG associated protein 5 [Source:HGNC Symbol;Acc:HGNC:16864]	-
ENSG00000009413	330.581	382.708	76.2981	82.8844	356.644	79.5913	2.16355	2.2596e-17	9.93398e-16	REV3L	6	111299028	111483715	-	12425	protein_coding	REV3 like, DNA directed polymerase zeta catalytic subunit [Source:HGNC Symbol;Acc:HGNC:9968]	-
ENSG00000129493	607.324	675.258	193.432	219.644	641.291	206.538	1.63423	2.26394e-17	9.93398e-16	HEATR5A	14	31291791	31420582	-	10243	protein_coding	HEAT repeat containing 5A [Source:HGNC Symbol;Acc:HGNC:20276]	-
ENSG00000163811	1167.42	1508.75	469.609	527.352	1338.09	498.481	1.42447	2.3217e-17	1.01629e-15	WDR43	2	28894643	28948222	+	4130	protein_coding	WD repeat domain 43 [Source:HGNC Symbol;Acc:HGNC:28945]	-
ENSG00000112541	1852.2	2104.89	840.354	920.017	1978.55	880.185	1.16848	2.49722e-17	1.09049e-15	PDE10A	6	165327287	165988078	-	22022	protein_coding	phosphodiesterase 10A [Source:HGNC Symbol;Acc:HGNC:8772]	-
ENSG00000198087	325.858	393.747	70.925	84.9565	359.803	77.9408	2.20608	2.51631e-17	1.09619e-15	CD2AP	6	47477789	47627263	+	6751	protein_coding	CD2 associated protein [Source:HGNC Symbol;Acc:HGNC:14258]	-
ENSG00000114251	1261.87	1542.79	514.744	585.371	1402.33	550.057	1.35003	2.62197e-17	1.13949e-15	WNT5A	3	55465715	55490539	-	7397	protein_coding	Wnt family member 5A [Source:HGNC Symbol;Acc:HGNC:12784]	-
ENSG00000067955	1127.75	1287.96	340.655	485.91	1207.86	413.282	1.54661	2.69316e-17	1.16764e-15	CBFB	16	67029116	67101058	+	4129	protein_coding	core-binding factor subunit beta [Source:HGNC Symbol;Acc:HGNC:1539]	CBF
ENSG00000018510	1776.64	2019.33	682.384	864.07	1897.99	773.227	1.2952	2.71153e-17	1.1728e-15	AGPS	2	177392644	177559299	+	8965	protein_coding	alkylglycerone phosphate synthase [Source:HGNC Symbol;Acc:HGNC:327]	-
ENSG00000102580	936.961	1083.73	339.58	404.062	1010.34	371.821	1.44183	2.89775e-17	1.25037e-15	DNAJC3	13	95677139	95794989	+	5591	protein_coding	DnaJ heat shock protein family (Hsp40) member C3 [Source:HGNC Symbol;Acc:HGNC:9439]	-
ENSG00000124198	2132.72	2371.68	915.577	1079.57	2252.2	997.573	1.17465	2.94423e-17	1.26603e-15	ARFGEF2	20	48921890	49036693	+	8945	protein_coding	ADP ribosylation factor guanine nucleotide exchange factor 2 [Source:HGNC Symbol;Acc:HGNC:15853]	-
ENSG00000005700	599.768	683.538	154.745	216.536	641.653	185.64	1.78832	2.94799e-17	1.26603e-15	IBTK	6	82169983	82247754	-	8722	protein_coding	inhibitor of Bruton tyrosine kinase [Source:HGNC Symbol;Acc:HGNC:17853]	-
ENSG00000123836	1651.96	1693.67	675.937	786.366	1672.81	731.151	1.19376	3.41673e-17	1.46388e-15	PFKFB2	1	207034366	207081024	+	10197	protein_coding	6-phosphofructo-2-kinase/fructose-2,6-biphosphatase 2 [Source:HGNC Symbol;Acc:HGNC:8873]	-
ENSG00000165338	369.306	449.865	89.1936	106.714	409.586	97.9536	2.0634	3.58127e-17	1.53076e-15	HECTD2	10	91409280	91514829	+	11550	protein_coding	HECT domain E3 ubiquitin protein ligase 2 [Source:HGNC Symbol;Acc:HGNC:26736]	-
ENSG00000155545	359.861	468.265	58.0295	101.533	414.063	79.7815	2.37372	3.66666e-17	1.56358e-15	MIER3	5	56919602	56971675	-	5763	protein_coding	MIER family member 3 [Source:HGNC Symbol;Acc:HGNC:26678]	Others
ENSG00000180628	602.602	702.857	202.029	220.68	652.73	211.354	1.62666	3.75449e-17	1.59729e-15	PCGF5	10	91163012	91284331	+	8306	protein_coding	polycomb group ring finger 5 [Source:HGNC Symbol;Acc:HGNC:28264]	-
ENSG00000034677	543.097	625.58	134.328	189.598	584.339	161.963	1.8501	3.88709e-17	1.64983e-15	RNF19A	8	100257060	100336218	-	6031	protein_coding	ring finger protein 19A, RBR E3 ubiquitin protein ligase [Source:HGNC Symbol;Acc:HGNC:13432]	-
ENSG00000083642	643.216	724.937	200.954	243.473	684.076	222.214	1.62169	3.98718e-17	1.68837e-15	PDS5B	13	32586427	32778019	+	13212	protein_coding	PDS5 cohesin associated factor B [Source:HGNC Symbol;Acc:HGNC:20418]	-
ENSG00000149212	238.963	251.152	30.0894	43.5143	245.057	36.8019	2.73314	4.14644e-17	1.75173e-15	SESN3	11	95165513	95232541	-	10573	protein_coding	sestrin 3 [Source:HGNC Symbol;Acc:HGNC:23060]	-
ENSG00000173674	3360.59	3510.61	1602.26	1788.23	3435.6	1695.25	1.01896	4.5554e-17	1.92003e-15	EIF1AX	X	20124518	20141844	-	4427	protein_coding	eukaryotic translation initiation factor 1A X-linked [Source:HGNC Symbol;Acc:HGNC:3250]	-
ENSG00000181649	1519.73	1572.23	3239.98	2989.02	1545.98	3114.5	-1.0104	4.71457e-17	1.98252e-15	PHLDA2	11	2928273	2929455	-	955	protein_coding	pleckstrin homology like domain family A member 2 [Source:HGNC Symbol;Acc:HGNC:12385]	-
ENSG00000182199	4906.77	4865.72	10758	8908	4886.24	9833.02	-1.00887	4.88493e-17	2.04941e-15	SHMT2	12	57229327	57234935	+	4838	protein_coding	serine hydroxymethyltransferase 2 [Source:HGNC Symbol;Acc:HGNC:10852]	-
ENSG00000154380	2627.65	2833.51	1151.99	1364.48	2730.58	1258.24	1.11762	5.06737e-17	2.12106e-15	ENAH	1	225486835	225653142	-	15044	protein_coding	ENAH, actin regulator [Source:HGNC Symbol;Acc:HGNC:18271]	-
ENSG00000177888	251.242	263.112	31.164	48.6946	257.177	39.9293	2.68477	5.2451e-17	2.1904e-15	ZBTB41	1	197153680	197200542	-	8562	protein_coding	zinc finger and BTB domain containing 41 [Source:HGNC Symbol;Acc:HGNC:24819]	ZBTB
ENSG00000144224	1276.04	1549.23	477.132	596.768	1412.64	536.95	1.39521	5.32062e-17	2.21684e-15	UBXN4	2	135741619	135785055	+	5112	protein_coding	UBX domain protein 4 [Source:HGNC Symbol;Acc:HGNC:14860]	-
ENSG00000072364	1562.23	1764.5	553.43	738.707	1663.37	646.069	1.36394	5.699e-17	2.36906e-15	AFF4	5	132875379	132963634	-	11297	protein_coding	AF4/FMR2 family member 4 [Source:HGNC Symbol;Acc:HGNC:17869]	AF-4
ENSG00000116754	1926.81	2024.85	704.952	925.197	1975.83	815.074	1.27708	5.76024e-17	2.38905e-15	SRSF11	1	70205682	70253052	+	8473	protein_coding	serine and arginine rich splicing factor 11 [Source:HGNC Symbol;Acc:HGNC:10782]	-
ENSG00000111142	1473.45	1530.83	568.475	691.049	1502.14	629.762	1.25378	6.21295e-17	2.5651e-15	METAP2	12	95473520	95515839	+	4491	protein_coding	methionyl aminopeptidase 2 [Source:HGNC Symbol;Acc:HGNC:16672]	-
ENSG00000135241	602.602	684.458	207.402	218.608	643.53	213.005	1.59505	6.26859e-17	2.58108e-15	PNPLA8	7	108470422	108569666	-	5668	protein_coding	patatin like phospholipase domain containing 8 [Source:HGNC Symbol;Acc:HGNC:28900]	-
ENSG00000205302	881.234	919.05	329.909	362.619	900.142	346.264	1.37805	6.28556e-17	2.58108e-15	SNX2	5	122774996	122830108	+	4254	protein_coding	sorting nexin 2 [Source:HGNC Symbol;Acc:HGNC:11173]	-
ENSG00000043093	614.881	672.498	227.82	185.454	643.689	206.637	1.64002	6.29427e-17	2.58108e-15	DCUN1D1	3	182938074	182985953	-	8412	protein_coding	defective in cullin neddylation 1 domain containing 1 [Source:HGNC Symbol;Acc:HGNC:18184]	-
ENSG00000128915	701.776	815.094	236.417	279.735	758.435	258.076	1.55485	7.01988e-17	2.87214e-15	ICE2	15	60419609	60479160	-	16010	protein_coding	interactor of little elongation complex ELL subunit 2 [Source:HGNC Symbol;Acc:HGNC:29885]	-
ENSG00000148334	2693.76	2591.56	5687.97	4898.47	2642.66	5293.22	-1.00212	7.22074e-17	2.94769e-15	PTGES2	9	128120693	128128462	-	3039	protein_coding	prostaglandin E synthase 2 [Source:HGNC Symbol;Acc:HGNC:17822]	-
ENSG00000168813	458.091	585.101	134.328	153.336	521.596	143.832	1.85826	7.30956e-17	2.97145e-15	ZNF507	19	32345594	32387667	+	11239	protein_coding	zinc finger protein 507 [Source:HGNC Symbol;Acc:HGNC:23783]	zf-C2H2
ENSG00000101639	428.811	484.824	98.8652	134.687	456.818	116.776	1.96677	7.31166e-17	2.97145e-15	CEP192	18	12991362	13125052	+	9901	protein_coding	centrosomal protein 192 [Source:HGNC Symbol;Acc:HGNC:25515]	-
ENSG00000168214	691.386	881.332	168.716	265.23	786.359	216.973	1.85669	7.66041e-17	3.10623e-15	RBPJ	4	26163455	26435131	+	9253	protein_coding	recombination signal binding protein for immunoglobulin kappa J region [Source:HGNC Symbol;Acc:HGNC:5724]	CSL
ENSG00000135049	433.533	411.227	103.164	120.182	422.38	111.673	1.91856	7.77616e-17	3.14407e-15	AGTPBP1	9	85546539	85742029	-	4939	protein_coding	ATP/GTP binding protein 1 [Source:HGNC Symbol;Acc:HGNC:17258]	-
ENSG00000090905	1284.54	1314.64	528.714	585.371	1299.59	557.042	1.22198	7.78834e-17	3.14407e-15	TNRC6A	16	24610209	24827632	+	12924	protein_coding	trinucleotide repeat containing 6A [Source:HGNC Symbol;Acc:HGNC:11969]	-
ENSG00000123143	4280.55	4245.66	9336.31	7752.8	4263.11	8544.56	-1.00306	9.23493e-17	3.71977e-15	PKN1	19	14433053	14471867	+	4606	protein_coding	protein kinase N1 [Source:HGNC Symbol;Acc:HGNC:9405]	-
ENSG00000129255	781.116	773.695	1719.39	1640.08	777.405	1679.73	-1.11146	9.38708e-17	3.77269e-15	MPDU1	17	7583529	7592789	+	3270	protein_coding	mannose-P-dolichol utilization defect 1 [Source:HGNC Symbol;Acc:HGNC:7207]	-
ENSG00000039123	1217.48	1378.12	487.878	569.83	1297.8	528.854	1.29487	1.04224e-16	4.17953e-15	MTREX	5	55307760	55425581	+	6578	protein_coding	Mtr4 exosome RNA helicase [Source:HGNC Symbol;Acc:HGNC:18734]	-
ENSG00000062194	1022.91	1109.48	340.655	446.54	1066.2	393.597	1.43711	1.14392e-16	4.57718e-15	GPBP1	5	57173948	57264679	+	6472	protein_coding	GC-rich promoter binding protein 1 [Source:HGNC Symbol;Acc:HGNC:29520]	-
ENSG00000051341	453.368	494.024	113.91	146.084	473.696	129.997	1.8646	1.16695e-16	4.65906e-15	POLQ	3	121431427	121546641	-	9400	protein_coding	DNA polymerase theta [Source:HGNC Symbol;Acc:HGNC:9186]	-
ENSG00000161813	1768.14	2101.21	670.564	873.395	1934.67	771.979	1.32515	1.20745e-16	4.81019e-15	LARP4	12	50392383	50480004	+	8112	protein_coding	La ribonucleoprotein domain family member 4 [Source:HGNC Symbol;Acc:HGNC:24320]	-
ENSG00000033867	340.026	402.947	76.2981	95.3171	371.487	85.8076	2.11329	1.23335e-16	4.90264e-15	SLC4A7	3	27372721	27484420	-	9616	protein_coding	solute carrier family 4 member 7 [Source:HGNC Symbol;Acc:HGNC:11033]	-
ENSG00000171862	2005.21	2095.69	910.204	1013.26	2050.45	961.733	1.09208	1.36053e-16	5.39636e-15	PTEN	10	87863113	87971930	+	11581	protein_coding	phosphatase and tensin homolog [Source:HGNC Symbol;Acc:HGNC:9588]	-
ENSG00000135164	538.375	624.66	141.85	193.742	581.517	167.796	1.7922	1.36438e-16	5.39768e-15	DMTF1	7	87152361	87196337	+	9417	protein_coding	cyclin D binding myb like transcription factor 1 [Source:HGNC Symbol;Acc:HGNC:14603]	MYB
ENSG00000185728	1291.15	1494.95	452.416	601.948	1393.05	527.182	1.40143	1.3668e-16	5.39768e-15	YTHDF3	8	63168553	63212786	+	6163	protein_coding	YTH N6-methyladenosine RNA binding protein 3 [Source:HGNC Symbol;Acc:HGNC:26465]	-
ENSG00000138758	1889.98	2118.69	697.429	929.342	2004.34	813.385	1.30076	1.47365e-16	5.80702e-15	2024-09-11	4	76949703	77040384	+	9787	protein_coding	septin 11 [Source:HGNC Symbol;Acc:HGNC:25589]	-
ENSG00000003096	1970.26	2139.85	916.652	1003.94	2055.06	960.295	1.09752	1.47937e-16	5.81693e-15	KLHL13	X	117897813	118117340	-	6983	protein_coding	kelch like family member 13 [Source:HGNC Symbol;Acc:HGNC:22931]	-
ENSG00000163539	885.957	949.409	356.774	367.8	917.683	362.287	1.34083	1.51026e-16	5.92558e-15	CLASP2	3	33496245	33718356	-	15211	protein_coding	cytoplasmic linker associated protein 2 [Source:HGNC Symbol;Acc:HGNC:17078]	-
ENSG00000130313	1209.93	1234.6	2512.46	2414.01	1222.26	2463.24	-1.01095	1.62434e-16	6.35945e-15	PGLS	19	17511629	17521288	+	2847	protein_coding	6-phosphogluconolactonase [Source:HGNC Symbol;Acc:HGNC:8903]	-
ENSG00000146676	1799.31	2073.61	786.623	912.765	1936.46	849.694	1.18824	1.69948e-16	6.63929e-15	PURB	7	44876293	44885361	-	9069	protein_coding	purine rich element binding protein B [Source:HGNC Symbol;Acc:HGNC:9702]	Others
ENSG00000172845	714.055	740.576	231.044	278.699	727.315	254.871	1.51226	1.86696e-16	7.27794e-15	SP3	2	173906459	173965702	-	10704	protein_coding	Sp3 transcription factor [Source:HGNC Symbol;Acc:HGNC:11208]	zf-C2H2
ENSG00000275052	1183.48	1348.68	437.371	551.181	1266.08	494.276	1.35658	1.94483e-16	7.55236e-15	PPP4R3B	2	55547292	55618880	-	8217	protein_coding	protein phosphatase 4 regulatory subunit 3B [Source:HGNC Symbol;Acc:HGNC:29267]	-
ENSG00000138386	578.989	613.62	205.253	192.706	596.305	198.979	1.58371	1.9969e-16	7.7347e-15	NAB1	2	190646746	190692766	+	4887	protein_coding	NGFI-A binding protein 1 [Source:HGNC Symbol;Acc:HGNC:7626]	-
ENSG00000138778	303.19	310.95	67.7011	65.2715	307.07	66.4863	2.20765	2.01955e-16	7.80578e-15	CENPE	4	103105806	103198409	-	9444	protein_coding	centromere protein E [Source:HGNC Symbol;Acc:HGNC:1856]	-
ENSG00000133243	1351.6	1263.12	2718.79	2567.34	1307.36	2643.07	-1.01557	2.02985e-16	7.82891e-15	BTBD2	19	1985438	2034881	-	5944	protein_coding	BTB domain containing 2 [Source:HGNC Symbol;Acc:HGNC:15504]	-
ENSG00000137955	951.129	987.128	397.61	391.629	969.128	394.619	1.2963	2.1126e-16	8.11363e-15	RABGGTB	1	75786197	75795079	+	5913	protein_coding	Rab geranylgeranyltransferase subunit beta [Source:HGNC Symbol;Acc:HGNC:9796]	-
ENSG00000173542	331.525	385.468	68.7758	92.2089	358.497	80.4923	2.15386	2.12621e-16	8.14867e-15	MOB1B	4	70902326	71022449	+	8801	protein_coding	MOB kinase activator 1B [Source:HGNC Symbol;Acc:HGNC:29801]	-
ENSG00000151012	742.39	919.05	222.447	306.672	830.72	264.559	1.65009	2.22313e-16	8.50217e-15	SLC7A11	4	138164097	138242349	-	9645	protein_coding	solute carrier family 7 member 11 [Source:HGNC Symbol;Acc:HGNC:11059]	-
ENSG00000177034	404.253	458.145	113.91	122.255	431.199	118.082	1.86839	2.24688e-16	8.57495e-15	MTX3	5	79976731	79991265	-	7919	protein_coding	metaxin 3 [Source:HGNC Symbol;Acc:HGNC:24812]	-
ENSG00000119912	1411.11	1434.23	537.311	659.967	1422.67	598.639	1.24845	2.52217e-16	9.59309e-15	IDE	10	92451684	92574076	-	7607	protein_coding	insulin degrading enzyme [Source:HGNC Symbol;Acc:HGNC:5381]	-
ENSG00000104320	514.762	676.178	186.984	166.805	595.47	176.894	1.75171	2.5279e-16	9.59309e-15	NBN	8	89933336	90003228	-	6156	protein_coding	nibrin [Source:HGNC Symbol;Acc:HGNC:7652]	-
ENSG00000136603	479.815	574.981	102.089	162.661	527.398	132.375	1.99286	2.5295e-16	9.59309e-15	SKIL	3	170357678	170396835	+	7782	protein_coding	SKI like proto-oncogene [Source:HGNC Symbol;Acc:HGNC:10897]	-
ENSG00000134294	5187.29	6157.36	2522.14	2914.42	5672.32	2718.28	1.06119	2.57439e-16	9.74298e-15	SLC38A2	12	46358189	46372867	-	6602	protein_coding	solute carrier family 38 member 2 [Source:HGNC Symbol;Acc:HGNC:13448]	-
ENSG00000244879	385.363	518.863	96.7159	124.327	452.113	110.521	2.03164	2.71353e-16	1.0227e-14	GABPB1-AS1	15	50354959	50372202	+	17179	antisense	GABPB1 antisense RNA 1 [Source:HGNC Symbol;Acc:HGNC:44157]	-
ENSG00000151718	729.167	752.536	220.297	285.951	740.851	253.124	1.5486	2.73562e-16	1.02889e-14	WWC2	4	183099293	183320777	+	9966	protein_coding	WW and C2 domain containing 2 [Source:HGNC Symbol;Acc:HGNC:24148]	-
ENSG00000127920	1087.14	977.928	2371.69	2083.51	1032.53	2227.6	-1.10931	2.75524e-16	1.03413e-14	GNG11	7	93921699	93928610	+	3055	protein_coding	G protein subunit gamma 11 [Source:HGNC Symbol;Acc:HGNC:4403]	-
ENSG00000197961	459.98	523.463	133.253	154.372	491.721	143.813	1.77321	2.87227e-16	1.07361e-14	ZNF121	19	9560353	9584533	-	7251	protein_coding	zinc finger protein 121 [Source:HGNC Symbol;Acc:HGNC:12904]	zf-C2H2
ENSG00000122068	1241.1	1399.27	483.58	589.515	1320.19	536.547	1.29863	3.0169e-16	1.12536e-14	FYTTD1	3	197737179	197787596	+	8025	protein_coding	forty-two-three domain containing 1 [Source:HGNC Symbol;Acc:HGNC:25407]	-
ENSG00000082258	281.466	295.31	62.328	55.947	288.388	59.1375	2.28648	3.02684e-16	1.12675e-14	CCNT2	2	134918235	134959342	+	9081	protein_coding	cyclin T2 [Source:HGNC Symbol;Acc:HGNC:1600]	-
ENSG00000149823	1919.26	1736.9	3909.47	3480.11	1828.08	3694.79	-1.01517	3.04562e-16	1.13142e-14	VPS51	11	65089324	65111860	+	4878	protein_coding	VPS51, GARP complex subunit [Source:HGNC Symbol;Acc:HGNC:1172]	-
ENSG00000132436	978.52	1055.21	391.162	433.071	1016.86	412.117	1.30279	3.14436e-16	1.16573e-14	FIGNL1	7	50444128	50542535	-	5034	protein_coding	fidgetin like 1 [Source:HGNC Symbol;Acc:HGNC:13286]	-
ENSG00000116489	3239.69	3376.29	1548.53	1749.9	3307.99	1649.21	1.00406	3.16337e-16	1.17012e-14	CAPZA1	1	112619173	112671619	+	4130	protein_coding	capping actin protein of muscle Z-line subunit alpha 1 [Source:HGNC Symbol;Acc:HGNC:1488]	-
ENSG00000095383	896.347	944.81	2038.56	1860.76	920.578	1949.66	-1.08247	3.1691e-16	1.17012e-14	TBC1D2	9	98198999	98255721	-	3681	protein_coding	TBC1 domain family member 2 [Source:HGNC Symbol;Acc:HGNC:18026]	-
ENSG00000163808	565.766	666.978	154.745	212.391	616.372	183.568	1.74662	3.21186e-16	1.1835e-14	KIF15	3	44761717	44873376	+	5285	protein_coding	kinesin family member 15 [Source:HGNC Symbol;Acc:HGNC:17273]	-
ENSG00000186908	341.915	410.307	99.9398	73.5599	376.111	86.7498	2.11769	3.22836e-16	1.18717e-14	ZDHHC17	12	76763588	76853696	+	8800	protein_coding	zinc finger DHHC-type containing 17 [Source:HGNC Symbol;Acc:HGNC:18412]	-
ENSG00000103175	1505.56	1319.24	3029.36	2799.42	1412.4	2914.39	-1.0451	3.23558e-16	1.18742e-14	WFDC1	16	84294646	84329851	+	8785	protein_coding	WAP four-disulfide core domain 1 [Source:HGNC Symbol;Acc:HGNC:15466]	-
ENSG00000070961	1407.33	1606.27	569.549	688.977	1506.8	629.263	1.25947	3.5909e-16	1.31517e-14	ATP2B1	12	89588049	89709300	-	9493	protein_coding	ATPase plasma membrane Ca2+ transporting 1 [Source:HGNC Symbol;Acc:HGNC:814]	-
ENSG00000168724	2335.79	2488.52	1030.56	1220.47	2412.16	1125.52	1.09953	3.72484e-16	1.36148e-14	DNAJC21	5	34929559	34958964	+	9556	protein_coding	DnaJ heat shock protein family (Hsp40) member C21 [Source:HGNC Symbol;Acc:HGNC:27030]	-
ENSG00000205413	282.411	319.23	50.5072	69.4157	300.82	59.9614	2.32533	3.76338e-16	1.3728e-14	SAMD9	7	93099513	93118023	-	6855	protein_coding	sterile alpha motif domain containing 9 [Source:HGNC Symbol;Acc:HGNC:1348]	-
ENSG00000187325	450.535	490.344	136.477	142.976	470.439	139.726	1.7513	3.83393e-16	1.39574e-14	TAF9B	X	78129748	78139706	-	2791	protein_coding	TATA-box binding protein associated factor 9b [Source:HGNC Symbol;Acc:HGNC:17306]	-
ENSG00000135655	630.937	645.819	160.119	230.004	638.378	195.061	1.7094	3.99205e-16	1.45039e-14	USP15	12	62260338	62417431	+	19418	protein_coding	ubiquitin specific peptidase 15 [Source:HGNC Symbol;Acc:HGNC:12613]	-
ENSG00000138757	2673.93	2684.47	1062.8	1354.12	2679.2	1208.46	1.14835	4.02176e-16	1.45827e-14	G3BP2	4	75642782	75724525	-	7183	protein_coding	G3BP stress granule assembly factor 2 [Source:HGNC Symbol;Acc:HGNC:30291]	-
ENSG00000062716	2560.59	2940.23	1284.17	1366.56	2750.41	1325.36	1.05323	4.20176e-16	1.5205e-14	VMP1	17	59707192	59842255	+	6916	protein_coding	vacuole membrane protein 1 [Source:HGNC Symbol;Acc:HGNC:29559]	-
ENSG00000152484	515.706	559.342	177.313	166.805	537.524	172.059	1.64373	4.27641e-16	1.54444e-14	USP12	13	27066142	27171896	-	5195	protein_coding	ubiquitin specific peptidase 12 [Source:HGNC Symbol;Acc:HGNC:20485]	-
ENSG00000117000	465.647	492.184	146.148	145.048	478.916	145.598	1.71786	4.614e-16	1.65342e-14	RLF	1	40161373	40240921	+	6246	protein_coding	rearranged L-myc fusion [Source:HGNC Symbol;Acc:HGNC:10025]	zf-C2H2
ENSG00000183735	487.371	526.223	164.417	149.192	506.797	156.804	1.69288	4.61456e-16	1.65342e-14	TBK1	12	64451880	64502108	+	4762	protein_coding	TANK binding kinase 1 [Source:HGNC Symbol;Acc:HGNC:11584]	-
ENSG00000110075	1557.51	1645.83	568.475	746.996	1601.67	657.735	1.28356	4.76433e-16	1.70372e-14	PPP6R3	11	68460731	68615334	+	8305	protein_coding	protein phosphatase 6 regulatory subunit 3 [Source:HGNC Symbol;Acc:HGNC:1173]	-
ENSG00000006576	936.961	1033.13	264.357	394.737	985.044	329.547	1.57889	5.01666e-16	1.79042e-14	PHTF2	7	77798792	77957503	+	8646	protein_coding	putative homeodomain transcription factor 2 [Source:HGNC Symbol;Acc:HGNC:13411]	-
ENSG00000187398	442.979	492.184	119.283	147.12	467.581	133.201	1.81089	5.28299e-16	1.8781e-14	LUZP2	11	24496970	25082631	+	8851	protein_coding	leucine zipper protein 2 [Source:HGNC Symbol;Acc:HGNC:23206]	-
ENSG00000119471	1696.35	1752.54	732.892	844.385	1724.45	788.638	1.12846	5.96138e-16	2.11513e-14	HSDL2	9	112379937	112472410	+	3455	protein_coding	hydroxysteroid dehydrogenase like 2 [Source:HGNC Symbol;Acc:HGNC:18572]	-
ENSG00000109107	1384.66	1106.72	2619.93	2865.73	1245.69	2742.83	-1.13893	6.25055e-16	2.2134e-14	ALDOC	17	28573115	28577264	-	2928	protein_coding	aldolase, fructose-bisphosphate C [Source:HGNC Symbol;Acc:HGNC:418]	-
ENSG00000087470	1008.74	1158.24	372.894	463.117	1083.49	418.005	1.3737	6.39569e-16	2.256e-14	DNM1L	12	32679200	32745650	+	7282	protein_coding	dynamin 1 like [Source:HGNC Symbol;Acc:HGNC:2973]	-
ENSG00000005801	352.305	397.427	95.6413	97.3892	374.866	96.5152	1.95758	6.45338e-16	2.26976e-14	ZNF195	11	3339261	3379222	-	11711	protein_coding	zinc finger protein 195 [Source:HGNC Symbol;Acc:HGNC:12986]	zf-C2H2
ENSG00000101966	702.721	793.934	253.611	288.023	748.328	270.817	1.46607	6.45968e-16	2.26976e-14	XIAP	X	123859724	123913979	+	9025	protein_coding	X-linked inhibitor of apoptosis [Source:HGNC Symbol;Acc:HGNC:592]	-
ENSG00000169976	1020.08	811.414	2094.44	2028.6	915.746	2061.52	-1.17088	6.57905e-16	2.30724e-14	SF3B5	6	144094881	144095573	-	693	protein_coding	splicing factor 3b subunit 5 [Source:HGNC Symbol;Acc:HGNC:21083]	-
ENSG00000107560	250.297	299.91	45.1341	58.0191	275.104	51.5766	2.41405	6.61881e-16	2.31671e-14	RAB11FIP2	10	118004916	118046603	-	6169	protein_coding	RAB11 family interacting protein 2 [Source:HGNC Symbol;Acc:HGNC:29152]	-
ENSG00000109929	961.518	998.168	368.595	422.711	979.843	395.653	1.30799	6.6636e-16	2.3279e-14	SC5D	11	121292453	121308694	+	5566	protein_coding	sterol-C5-desaturase [Source:HGNC Symbol;Acc:HGNC:10547]	-
ENSG00000129083	2366.96	2426.88	871.518	1175.92	2396.92	1023.72	1.22702	6.80037e-16	2.37112e-14	COPB1	11	14443440	14500027	-	5131	protein_coding	coatomer protein complex subunit beta 1 [Source:HGNC Symbol;Acc:HGNC:2231]	-
ENSG00000197045	731.056	812.334	260.058	303.564	771.695	281.811	1.45293	6.91331e-16	2.40589e-14	GMFB	14	54474484	54489196	-	7966	protein_coding	glia maturation factor beta [Source:HGNC Symbol;Acc:HGNC:4373]	-
ENSG00000112701	650.772	780.135	238.566	261.086	715.454	249.826	1.51781	6.96e-16	2.4175e-14	SENP6	6	75601509	75718278	+	11414	protein_coding	SUMO specific peptidase 6 [Source:HGNC Symbol;Acc:HGNC:20944]	-
ENSG00000176208	325.858	306.35	63.4027	77.7041	316.104	70.5534	2.16257	7.12727e-16	2.46617e-14	ATAD5	17	30831970	30895869	+	7075	protein_coding	ATPase family, AAA domain containing 5 [Source:HGNC Symbol;Acc:HGNC:25752]	-
ENSG00000138398	474.148	497.704	114.984	158.516	485.926	136.75	1.82806	7.24827e-16	2.50327e-14	PPIG	2	169584340	169641406	+	7368	protein_coding	peptidylprolyl isomerase G [Source:HGNC Symbol;Acc:HGNC:14650]	-
ENSG00000066654	472.259	570.382	131.104	168.877	521.32	149.99	1.79657	7.26515e-16	2.50434e-14	THUMPD1	16	20702816	20742084	-	6501	protein_coding	THUMP domain containing 1 [Source:HGNC Symbol;Acc:HGNC:23807]	-
ENSG00000255717	1008.74	1217.12	429.848	462.081	1112.93	445.965	1.31932	7.35433e-16	2.53028e-14	SNHG1	11	62851988	62855914	-	3756	processed_transcript	small nucleolar RNA host gene 1 [Source:HGNC Symbol;Acc:HGNC:32688]	-
ENSG00000146729	1242.98	1390.08	531.938	598.84	1316.53	565.389	1.21925	7.50925e-16	2.57383e-14	NIPSNAP2	7	55951793	56000181	+	5651	protein_coding	nipsnap homolog 2 [Source:HGNC Symbol;Acc:HGNC:4179]	-
ENSG00000115159	1157.03	1287.04	336.356	510.775	1222.04	423.566	1.52793	7.82657e-16	2.67754e-14	GPD2	2	156435290	156613735	+	7155	protein_coding	glycerol-3-phosphate dehydrogenase 2 [Source:HGNC Symbol;Acc:HGNC:4456]	-
ENSG00000121579	2846.77	3183.1	1328.23	1552.01	3014.94	1440.12	1.0658	8.04745e-16	2.74793e-14	NAA50	3	113716460	113746300	-	6436	protein_coding	N(alpha)-acetyltransferase 50, NatE catalytic subunit [Source:HGNC Symbol;Acc:HGNC:29533]	-
ENSG00000140262	938.85	1057.05	344.953	423.747	997.948	384.35	1.37613	8.50407e-16	2.8984e-14	TCF12	15	56918623	57299281	+	9446	protein_coding	transcription factor 12 [Source:HGNC Symbol;Acc:HGNC:11623]	bHLH
ENSG00000162402	1835.2	1977.02	807.041	942.81	1906.11	874.925	1.12318	8.80201e-16	2.99433e-14	USP24	1	55066359	55215113	-	11772	protein_coding	ubiquitin specific peptidase 24 [Source:HGNC Symbol;Acc:HGNC:12623]	-
ENSG00000102893	1366.72	1461.83	512.594	655.823	1414.27	584.209	1.27508	9.56341e-16	3.24121e-14	PHKB	16	47461123	47701523	+	11822	protein_coding	phosphorylase kinase regulatory subunit beta [Source:HGNC Symbol;Acc:HGNC:8927]	-
ENSG00000174405	220.072	222.633	32.2386	38.334	221.353	35.2863	2.64813	1.01769e-15	3.44271e-14	LIG4	13	108207439	108218368	-	4387	protein_coding	DNA ligase 4 [Source:HGNC Symbol;Acc:HGNC:6601]	-
ENSG00000143401	1952.32	2073.61	674.862	951.099	2012.96	812.98	1.30761	1.06469e-15	3.58833e-14	ANP32E	1	150218417	150236156	-	3605	protein_coding	acidic nuclear phosphoprotein 32 family member E [Source:HGNC Symbol;Acc:HGNC:16673]	-
ENSG00000154642	238.963	285.191	52.6564	45.5864	262.077	49.1214	2.41651	1.1817e-15	3.97532e-14	C21orf91	21	17788967	17819386	-	6235	protein_coding	chromosome 21 open reading frame 91 [Source:HGNC Symbol;Acc:HGNC:16459]	-
ENSG00000005175	748.058	729.536	213.85	290.095	738.797	251.973	1.55104	1.18986e-15	3.99537e-14	RPAP3	12	47661249	47706061	-	5381	protein_coding	RNA polymerase II associated protein 3 [Source:HGNC Symbol;Acc:HGNC:26151]	-
ENSG00000132356	1595.29	1888.7	609.31	800.871	1741.99	705.09	1.30453	1.27656e-15	4.2786e-14	PRKAA1	5	40759379	40798374	-	6563	protein_coding	protein kinase AMP-activated catalytic subunit alpha 1 [Source:HGNC Symbol;Acc:HGNC:9376]	-
ENSG00000175066	656.439	643.979	208.477	247.617	650.209	228.047	1.511	1.42337e-15	4.75311e-14	GK5	3	142157527	142225607	-	12158	protein_coding	glycerol kinase 5 [Source:HGNC Symbol;Acc:HGNC:28635]	-
ENSG00000171109	713.11	805.894	246.088	299.42	759.502	272.754	1.47699	1.44084e-15	4.80263e-14	MFN1	3	179347692	179394931	+	5957	protein_coding	mitofusin 1 [Source:HGNC Symbol;Acc:HGNC:18262]	-
ENSG00000105821	698.943	923.65	256.834	296.312	811.296	276.573	1.55238	1.46467e-15	4.8731e-14	DNAJC2	7	103312474	103344873	-	6564	protein_coding	DnaJ heat shock protein family (Hsp40) member C2 [Source:HGNC Symbol;Acc:HGNC:13192]	MYB
ENSG00000156876	332.47	333.029	79.522	83.9205	332.75	81.7212	2.0254	1.49179e-15	4.95426e-14	SASS6	1	100083563	100132955	-	3972	protein_coding	SAS-6 centriolar assembly protein [Source:HGNC Symbol;Acc:HGNC:25403]	-
ENSG00000197299	681.941	716.657	257.909	264.194	699.299	261.052	1.42154	1.49608e-15	4.95946e-14	BLM	15	90717327	90816165	+	6674	protein_coding	Bloom syndrome RecQ like helicase [Source:HGNC Symbol;Acc:HGNC:1058]	-
ENSG00000197594	1146.64	1208.84	478.206	537.713	1177.74	507.96	1.213	1.50384e-15	4.9761e-14	ENPP1	6	131808016	131895155	+	9959	protein_coding	ectonucleotide pyrophosphatase/phosphodiesterase 1 [Source:HGNC Symbol;Acc:HGNC:3356]	-
ENSG00000102786	529.874	503.224	176.238	153.336	516.549	164.787	1.64877	1.54031e-15	5.08752e-14	INTS6	13	51354077	51454264	-	25509	protein_coding	integrator complex subunit 6 [Source:HGNC Symbol;Acc:HGNC:14879]	-
ENSG00000247556	1822.92	2013.82	743.638	935.558	1918.37	839.598	1.19181	1.59654e-15	5.26365e-14	OIP5-AS1	15	41283990	41309737	+	12673	processed_transcript	OIP5 antisense RNA 1 [Source:HGNC Symbol;Acc:HGNC:43563]	-
ENSG00000138180	1280.77	1289.8	485.729	599.876	1285.28	542.802	1.24315	1.77145e-15	5.8192e-14	CEP55	10	93496632	93529092	+	3271	protein_coding	centrosomal protein 55 [Source:HGNC Symbol;Acc:HGNC:1161]	-
ENSG00000129925	1334.6	1224.48	2730.61	2457.52	1279.54	2594.07	-1.01959	1.92314e-15	6.29472e-14	TMEM8A	16	370773	387113	-	4447	protein_coding	transmembrane protein 8A [Source:HGNC Symbol;Acc:HGNC:17205]	-
ENSG00000176907	297.523	367.988	83.8205	66.3075	332.755	75.064	2.14952	2.03558e-15	6.65079e-14	TCIM	8	40153455	40155308	+	1854	protein_coding	transcriptional and immune response regulator [Source:HGNC Symbol;Acc:HGNC:1357]	-
ENSG00000122870	1281.71	1582.35	575.997	630.958	1432.03	603.477	1.24664	2.08639e-15	6.80456e-14	BICC1	10	58513140	58831437	+	6569	protein_coding	BicC family RNA binding protein 1 [Source:HGNC Symbol;Acc:HGNC:19351]	-
ENSG00000188419	341.915	367.068	91.3428	93.245	354.492	92.2939	1.94142	2.62656e-15	8.53563e-14	CHM	X	85861180	86047562	-	8645	protein_coding	CHM, Rab escort protein 1 [Source:HGNC Symbol;Acc:HGNC:1940]	-
ENSG00000114127	602.602	753.456	202.029	246.581	678.029	224.305	1.59547	2.66281e-15	8.61738e-14	XRN1	3	142306607	142448062	-	11982	protein_coding	5'-3' exoribonuclease 1 [Source:HGNC Symbol;Acc:HGNC:30654]	-
ENSG00000013441	489.26	533.583	166.566	165.769	511.421	166.168	1.62197	2.66595e-15	8.61738e-14	CLK1	2	200853009	200864744	-	5170	protein_coding	CDC like kinase 1 [Source:HGNC Symbol;Acc:HGNC:2068]	-
ENSG00000152952	653.606	740.576	212.775	269.374	697.091	241.075	1.53127	2.82395e-15	9.11189e-14	PLOD2	3	146069440	146163653	-	7646	protein_coding	procollagen-lysine,2-oxoglutarate 5-dioxygenase 2 [Source:HGNC Symbol;Acc:HGNC:9082]	-
ENSG00000163535	255.02	321.99	64.4773	52.8388	288.505	58.658	2.29939	2.84991e-15	9.17935e-14	SGO2	2	200510008	200583782	+	6022	protein_coding	shugoshin 2 [Source:HGNC Symbol;Acc:HGNC:30812]	-
ENSG00000137414	668.718	662.379	232.118	256.942	665.548	244.53	1.44419	2.9346e-15	9.43539e-14	FAM8A1	6	17600355	17611719	+	4677	protein_coding	family with sequence similarity 8 member A1 [Source:HGNC Symbol;Acc:HGNC:16372]	-
ENSG00000166734	978.52	1069.93	329.909	443.432	1024.22	386.67	1.40475	2.94235e-15	9.44358e-14	CASC4	15	44288729	44415758	+	7095	protein_coding	cancer susceptibility 4 [Source:HGNC Symbol;Acc:HGNC:24892]	-
ENSG00000273373	146.4	154.555	10.7462	14.5048	150.478	12.6255	3.57281	3.13327e-15	1.00386e-13	AL355488.1	1	110370154	110373003	+	2850	antisense	novel transcript, antisense to SLC16A4	-
ENSG00000066557	357.027	417.667	97.7905	109.822	387.347	103.806	1.89939	3.31317e-15	1.05777e-13	LRRC40	1	70144805	70205620	-	2884	protein_coding	leucine rich repeat containing 40 [Source:HGNC Symbol;Acc:HGNC:26004]	-
ENSG00000135541	275.799	287.951	62.328	61.1273	281.875	61.7276	2.19121	3.46389e-15	1.10272e-13	AHI1	6	135283532	135497776	-	8705	protein_coding	Abelson helper integration site 1 [Source:HGNC Symbol;Acc:HGNC:21575]	-
ENSG00000176105	752.78	806.814	272.954	320.141	779.797	296.547	1.39443	3.46611e-15	1.10272e-13	YES1	18	721588	812546	-	5100	protein_coding	YES proto-oncogene 1, Src family tyrosine kinase [Source:HGNC Symbol;Acc:HGNC:12841]	-
ENSG00000115760	1488.56	1492.19	543.758	711.77	1490.38	627.764	1.24691	3.67393e-15	1.16273e-13	BIRC6	2	32357028	32618899	+	17858	protein_coding	baculoviral IAP repeat containing 6 [Source:HGNC Symbol;Acc:HGNC:13516]	-
ENSG00000164164	955.851	1090.16	362.147	445.504	1023.01	403.826	1.34062	3.98031e-15	1.2575e-13	OTUD4	4	145110838	145180161	-	9085	protein_coding	OTU deubiquitinase 4 [Source:HGNC Symbol;Acc:HGNC:24949]	-
ENSG00000092978	292.8	302.67	63.4027	72.5239	297.735	67.9633	2.13058	3.99778e-15	1.26083e-13	GPATCH2	1	217426992	217631082	-	8833	protein_coding	G-patch domain containing 2 [Source:HGNC Symbol;Acc:HGNC:25499]	-
ENSG00000198625	833.064	776.455	250.387	331.538	804.759	290.962	1.46694	4.183e-15	1.31696e-13	MDM4	1	204516379	204558120	+	11008	protein_coding	MDM4, p53 regulator [Source:HGNC Symbol;Acc:HGNC:6974]	-
ENSG00000174442	793.394	862.012	277.252	346.042	827.703	311.647	1.40867	4.32068e-15	1.35795e-13	ZWILCH	15	66504959	66550128	+	4849	protein_coding	zwilch kinetochore protein [Source:HGNC Symbol;Acc:HGNC:25468]	-
ENSG00000102471	1538.62	1751.62	641.549	789.474	1645.12	715.511	1.20087	4.35739e-15	1.36712e-13	NDFIP2	13	79481124	79556075	+	4994	protein_coding	Nedd4 family interacting protein 2 [Source:HGNC Symbol;Acc:HGNC:18537]	-
ENSG00000121741	689.497	710.217	192.357	273.519	699.857	232.938	1.58616	4.54407e-15	1.42323e-13	ZMYM2	13	19958670	20091829	+	13618	protein_coding	zinc finger MYM-type containing 2 [Source:HGNC Symbol;Acc:HGNC:12989]	-
ENSG00000115808	736.723	796.694	254.685	313.925	766.709	284.305	1.43071	4.62169e-15	1.44505e-13	STRN	2	36843640	36966472	-	8345	protein_coding	striatin [Source:HGNC Symbol;Acc:HGNC:11424]	-
ENSG00000084093	610.158	648.579	214.924	238.293	629.369	226.608	1.47342	4.83718e-15	1.50983e-13	REST	4	56907876	56966678	+	7983	protein_coding	RE1 silencing transcription factor [Source:HGNC Symbol;Acc:HGNC:9966]	zf-C2H2
ENSG00000120063	826.452	930.09	266.506	364.691	878.271	315.599	1.4759	5.20358e-15	1.62141e-13	GNA13	17	65010715	65056839	-	5104	protein_coding	G protein subunit alpha 13 [Source:HGNC Symbol;Acc:HGNC:4381]	-
ENSG00000158711	920.904	1091.08	362.147	430.999	1005.99	396.573	1.34267	5.35624e-15	1.66612e-13	ELK4	1	205597556	205631962	-	12142	protein_coding	ELK4, ETS transcription factor [Source:HGNC Symbol;Acc:HGNC:3326]	ETS
ENSG00000198146	544.042	712.057	161.193	218.608	628.049	189.9	1.72494	5.49374e-15	1.70597e-13	ZNF770	15	34978341	34988287	-	5439	protein_coding	zinc finger protein 770 [Source:HGNC Symbol;Acc:HGNC:26061]	zf-C2H2
ENSG00000111670	581.823	654.099	185.909	232.076	617.961	208.993	1.56346	5.55009e-15	1.72053e-13	GNPTAB	12	101745497	101830938	-	9755	protein_coding	N-acetylglucosamine-1-phosphate transferase subunits alpha and beta [Source:HGNC Symbol;Acc:HGNC:29670]	-
ENSG00000126768	1919.26	1771.86	4413.47	3440.74	1845.56	3927.1	-1.08935	5.75905e-15	1.78226e-13	TIMM17B	X	48893447	48898143	-	2562	protein_coding	translocase of inner mitochondrial membrane 17B [Source:HGNC Symbol;Acc:HGNC:17310]	-
ENSG00000112773	1336.49	1462.75	621.131	664.111	1399.62	642.621	1.12292	6.04078e-15	1.8631e-13	TENT5A	6	81491439	81752774	-	6053	protein_coding	terminal nucleotidyltransferase 5A [Source:HGNC Symbol;Acc:HGNC:18345]	-
ENSG00000134970	788.672	908.011	339.58	334.646	848.341	337.113	1.33157	6.11663e-15	1.8833e-13	TMED7	5	115613508	115632992	-	3894	protein_coding	transmembrane p24 trafficking protein 7 [Source:HGNC Symbol;Acc:HGNC:24253]	-
ENSG00000118007	700.832	883.171	284.775	297.348	792.002	291.061	1.44423	6.48749e-15	1.99411e-13	STAG1	3	136336233	136752403	-	7846	protein_coding	stromal antigen 1 [Source:HGNC Symbol;Acc:HGNC:11354]	-
ENSG00000116127	472.259	560.262	160.119	170.949	516.26	165.534	1.64089	6.56811e-15	2.01548e-13	ALMS1	2	73385758	73610793	+	14054	protein_coding	ALMS1, centrosome and basal body associated protein [Source:HGNC Symbol;Acc:HGNC:428]	-
ENSG00000138246	1292.1	1469.19	477.132	636.138	1380.65	556.635	1.3101	6.5897e-15	2.01869e-13	DNAJC13	3	132417526	132539032	+	9606	protein_coding	DnaJ heat shock protein family (Hsp40) member C13 [Source:HGNC Symbol;Acc:HGNC:30343]	-
ENSG00000138688	410.865	489.424	142.925	119.146	450.145	131.035	1.78127	6.64091e-15	2.03095e-13	KIAA1109	4	122152333	122362758	+	20470	protein_coding	KIAA1109 [Source:HGNC Symbol;Acc:HGNC:26953]	-
ENSG00000092140	295.634	283.351	31.164	67.3436	289.492	49.2538	2.55178	6.91093e-15	2.10998e-13	G2E3	14	30559123	30620063	+	9353	protein_coding	G2/M-phase specific E3 ubiquitin protein ligase [Source:HGNC Symbol;Acc:HGNC:20338]	-
ENSG00000112742	560.099	588.781	204.178	202.031	574.44	203.104	1.50002	7.00661e-15	2.13561e-13	TTK	6	80003887	80042527	+	4579	protein_coding	TTK protein kinase [Source:HGNC Symbol;Acc:HGNC:12401]	-
ENSG00000154639	720.667	736.896	242.864	298.384	728.781	270.624	1.42861	7.10331e-15	2.16145e-13	CXADR	21	17512382	17593579	+	6682	protein_coding	CXADR, Ig-like cell adhesion molecule [Source:HGNC Symbol;Acc:HGNC:2559]	-
ENSG00000251562	2978.06	2292.57	228.894	380.232	2635.31	304.563	3.11286	7.17896e-15	2.18082e-13	MALAT1	11	65497688	65506516	+	8829	lincRNA	metastasis associated lung adenocarcinoma transcript 1 [Source:HGNC Symbol;Acc:HGNC:29665]	-
ENSG00000132294	714.055	778.295	255.76	304.6	746.175	280.18	1.41272	7.21433e-15	2.1879e-13	EFR3A	8	131904088	132013642	+	6197	protein_coding	EFR3 homolog A [Source:HGNC Symbol;Acc:HGNC:28970]	-
ENSG00000135776	804.729	868.452	298.745	355.367	836.59	327.056	1.35457	7.25963e-15	2.19797e-13	ABCB10	1	229516582	229558695	-	4256	protein_coding	ATP binding cassette subfamily B member 10 [Source:HGNC Symbol;Acc:HGNC:41]	-
ENSG00000006459	383.474	458.145	84.8951	128.471	420.81	106.683	1.97845	7.51781e-15	2.27236e-13	KDM7A	7	140084746	140177035	-	9430	protein_coding	lysine demethylase 7A [Source:HGNC Symbol;Acc:HGNC:22224]	-
ENSG00000205269	348.527	375.348	77.3727	105.678	361.937	91.5252	1.98225	7.68588e-15	2.31545e-13	TMEM170B	6	11538278	11583524	+	8362	protein_coding	transmembrane protein 170B [Source:HGNC Symbol;Acc:HGNC:34244]	-
ENSG00000111371	6713.63	7422.32	2811.21	3779.53	7067.97	3295.37	1.10074	8.53554e-15	2.56716e-13	SLC38A1	12	46183063	46270017	-	10015	protein_coding	solute carrier family 38 member 1 [Source:HGNC Symbol;Acc:HGNC:13447]	-
ENSG00000104856	784.894	785.655	2105.18	1574.8	785.274	1839.99	-1.22825	8.6434e-15	2.59531e-13	RELB	19	45001430	45038198	+	3035	protein_coding	RELB proto-oncogene, NF-kB subunit [Source:HGNC Symbol;Acc:HGNC:9956]	RHD
ENSG00000115365	1911.7	2143.53	625.43	945.918	2027.62	785.674	1.36735	8.82706e-15	2.64608e-13	LANCL1	2	210431249	210477652	-	5254	protein_coding	LanC like 1 [Source:HGNC Symbol;Acc:HGNC:6508]	-
ENSG00000177542	969.075	931.01	2105.18	1834.85	950.042	1970.02	-1.05207	8.88027e-15	2.65764e-13	SLC25A22	11	790475	798333	-	4647	protein_coding	solute carrier family 25 member 22 [Source:HGNC Symbol;Acc:HGNC:19954]	-
ENSG00000127870	378.751	416.747	114.984	115.002	397.749	114.993	1.7904	9.07356e-15	2.70928e-13	RNF6	13	26132115	26222493	-	4621	protein_coding	ring finger protein 6 [Source:HGNC Symbol;Acc:HGNC:10069]	-
ENSG00000258289	622.437	705.617	206.327	257.978	664.027	232.153	1.5156	9.08265e-15	2.70928e-13	CHURC1	14	64914361	64944591	+	5404	protein_coding	churchill domain containing 1 [Source:HGNC Symbol;Acc:HGNC:20099]	-
ENSG00000105552	863.289	753.456	1807.51	1645.26	808.372	1726.38	-1.09473	9.50853e-15	2.83167e-13	BCAT2	19	48795062	48811029	-	4553	protein_coding	branched chain amino acid transaminase 2 [Source:HGNC Symbol;Acc:HGNC:977]	-
ENSG00000100580	697.998	795.774	213.85	297.348	746.886	255.599	1.54623	9.77335e-15	2.90102e-13	TMED8	14	77335021	77377109	-	7784	protein_coding	transmembrane p24 trafficking protein family member 8 [Source:HGNC Symbol;Acc:HGNC:18633]	-
ENSG00000134108	943.573	954.009	379.341	422.711	948.791	401.026	1.24212	1.0065e-14	2.97786e-13	ARL8B	3	5122220	5180912	+	3576	protein_coding	ADP ribosylation factor like GTPase 8B [Source:HGNC Symbol;Acc:HGNC:25564]	-
ENSG00000128524	1087.14	990.808	2244.88	2008.91	1038.97	2126.9	-1.03359	1.02514e-14	3.02808e-13	ATP6V1F	7	128862826	128865844	+	789	protein_coding	ATPase H+ transporting V1 subunit F [Source:HGNC Symbol;Acc:HGNC:16832]	-
ENSG00000170892	1072.97	985.288	2144.94	2001.66	1029.13	2073.3	-1.01053	1.0377e-14	3.06019e-13	TSEN34	19	54189938	54194536	+	3542	protein_coding	tRNA splicing endonuclease subunit 34 [Source:HGNC Symbol;Acc:HGNC:15506]	-
ENSG00000128309	1282.65	1138	2669.36	2318.69	1210.33	2494.03	-1.04308	1.0691e-14	3.1477e-13	MPST	22	37019635	37029822	+	6760	protein_coding	mercaptopyruvate sulfurtransferase [Source:HGNC Symbol;Acc:HGNC:7223]	-
ENSG00000106780	2075.1	2313.73	858.622	1105.47	2194.41	982.047	1.15969	1.07283e-14	3.15356e-13	MEGF9	9	120600813	120714470	-	6298	protein_coding	multiple EGF like domains 9 [Source:HGNC Symbol;Acc:HGNC:3234]	-
ENSG00000151233	410.865	492.184	134.328	138.831	451.525	136.58	1.7251	1.11791e-14	3.27019e-13	GXYLT1	12	42081845	42144879	-	7497	protein_coding	glucoside xylosyltransferase 1 [Source:HGNC Symbol;Acc:HGNC:27482]	-
ENSG00000110619	1094.7	1326.6	2482.38	2515.54	1210.65	2498.96	-1.0454	1.12925e-14	3.29807e-13	CARS	11	3000922	3057613	-	10037	protein_coding	cysteinyl-tRNA synthetase [Source:HGNC Symbol;Acc:HGNC:1493]	-
ENSG00000169607	575.211	545.542	197.73	197.887	560.377	197.808	1.50224	1.16232e-14	3.3892e-13	CKAP2L	2	112736607	112764677	-	5219	protein_coding	cytoskeleton associated protein 2 like [Source:HGNC Symbol;Acc:HGNC:26877]	-
ENSG00000227671	218.183	252.992	27.9402	48.6946	235.588	38.3174	2.6174	1.18052e-14	3.43674e-13	AL390728.4	1	247189851	247210856	-	2160	transcribed_unprocessed_pseudogene	zinc finger protein pseudogene	-
ENSG00000091009	597.879	579.581	157.969	221.716	588.73	189.843	1.63173	1.25275e-14	3.63536e-13	RBM27	5	146203600	146289132	+	6578	protein_coding	RNA binding motif protein 27 [Source:HGNC Symbol;Acc:HGNC:29243]	-
ENSG00000111581	1326.1	1358.8	593.191	651.679	1342.45	622.435	1.10869	1.26508e-14	3.6653e-13	NUP107	12	68686734	68745809	+	8320	protein_coding	nucleoporin 107 [Source:HGNC Symbol;Acc:HGNC:29914]	-
ENSG00000135720	1214.65	1299	498.624	598.84	1256.82	548.732	1.19527	1.34654e-14	3.89511e-13	DYNC1LI2	16	66720893	66751798	-	8278	protein_coding	dynein cytoplasmic 1 light intermediate chain 2 [Source:HGNC Symbol;Acc:HGNC:2966]	-
ENSG00000114978	2282.9	2550.16	1055.28	1255.7	2416.53	1155.49	1.06426	1.36132e-14	3.93159e-13	MOB1A	2	74152528	74178898	-	6440	protein_coding	MOB kinase activator 1A [Source:HGNC Symbol;Acc:HGNC:16015]	-
ENSG00000148019	713.11	796.694	293.372	299.42	754.902	296.396	1.3488	1.37073e-14	3.95248e-13	CEP78	9	78236062	78279690	+	14355	protein_coding	centrosomal protein 78 [Source:HGNC Symbol;Acc:HGNC:25740]	-
ENSG00000281649	615.825	636.619	159.044	238.293	626.222	198.668	1.65518	1.57777e-14	4.52079e-13	EBLN3P	9	37079857	37090507	+	6483	lincRNA	endogenous Bornavirus-like nucleoprotein 3, pseudogene [Source:HGNC Symbol;Acc:HGNC:50682]	-
ENSG00000146376	1082.42	1171.12	483.58	519.064	1126.77	501.322	1.16828	1.63118e-14	4.66647e-13	ARHGAP18	6	129576132	129710225	-	4640	protein_coding	Rho GTPase activating protein 18 [Source:HGNC Symbol;Acc:HGNC:21035]	-
ENSG00000040275	1052.19	1038.65	382.565	480.73	1045.42	431.647	1.27563	1.67198e-14	4.77565e-13	SPDL1	5	169583634	169604778	+	4777	protein_coding	spindle apparatus coiled-coil protein 1 [Source:HGNC Symbol;Acc:HGNC:26010]	-
ENSG00000134852	268.243	344.069	50.5072	76.6681	306.156	63.5876	2.26581	1.73131e-14	4.93737e-13	CLOCK	4	55427903	55547138	-	11762	protein_coding	clock circadian regulator [Source:HGNC Symbol;Acc:HGNC:2082]	bHLH
ENSG00000152749	374.029	426.866	116.059	118.11	400.447	117.085	1.77412	1.92009e-14	5.45005e-13	GPR180	13	94601903	94634645	+	8822	protein_coding	G protein-coupled receptor 180 [Source:HGNC Symbol;Acc:HGNC:28899]	-
ENSG00000138035	858.566	930.09	324.536	393.701	894.328	359.118	1.31591	2.03227e-14	5.75051e-13	PNPT1	2	55634265	55693910	-	5134	protein_coding	polyribonucleotide nucleotidyltransferase 1 [Source:HGNC Symbol;Acc:HGNC:23166]	-
ENSG00000185261	325.858	316.47	80.5966	84.9565	321.164	82.7766	1.95574	2.07672e-14	5.86638e-13	KIAA0825	5	94152966	94618597	-	10403	protein_coding	KIAA0825 [Source:HGNC Symbol;Acc:HGNC:28532]	-
ENSG00000091436	1086.19	1176.64	393.311	521.136	1131.42	457.224	1.30663	2.33601e-14	6.56903e-13	MAP3K20	2	173075435	173268010	+	13799	protein_coding	mitogen-activated protein kinase kinase kinase 20 [Source:HGNC Symbol;Acc:HGNC:17797]	-
ENSG00000186130	270.132	333.029	62.328	75.632	301.581	68.98	2.12759	2.37692e-14	6.67376e-13	ZBTB6	9	122908056	122913330	-	4106	protein_coding	zinc finger and BTB domain containing 6 [Source:HGNC Symbol;Acc:HGNC:16764]	ZBTB
ENSG00000150995	2795.77	2877.67	1211.1	1521.97	2836.72	1366.53	1.05347	2.41038e-14	6.75724e-13	ITPR1	3	4493345	4847840	+	32454	protein_coding	inositol 1,4,5-trisphosphate receptor type 1 [Source:HGNC Symbol;Acc:HGNC:6180]	-
ENSG00000166200	1030.47	1131.56	454.565	495.234	1081.02	474.9	1.18656	2.42425e-14	6.78566e-13	COPS2	15	49106068	49155661	-	7510	protein_coding	COP9 signalosome subunit 2 [Source:HGNC Symbol;Acc:HGNC:30747]	-
ENSG00000174010	683.83	712.977	132.178	251.761	698.404	191.97	1.86173	2.47971e-14	6.93023e-13	KLHL15	X	23983720	24027186	-	6272	protein_coding	kelch like family member 15 [Source:HGNC Symbol;Acc:HGNC:29347]	-
ENSG00000128989	2300.84	2524.4	1021.96	1262.95	2412.62	1142.46	1.07824	2.51124e-14	7.00756e-13	ARPP19	15	52547045	52569883	-	6917	protein_coding	cAMP regulated phosphoprotein 19 [Source:HGNC Symbol;Acc:HGNC:16967]	-
ENSG00000110422	933.183	1042.33	271.879	418.566	987.755	345.223	1.51583	2.57213e-14	7.16645e-13	HIPK3	11	33256672	33357023	+	7958	protein_coding	homeodomain interacting protein kinase 3 [Source:HGNC Symbol;Acc:HGNC:4915]	-
ENSG00000069869	426.922	516.103	145.074	151.264	471.513	148.169	1.67007	2.67474e-14	7.44094e-13	NEDD4	15	55826922	55993746	-	9122	protein_coding	neural precursor cell expressed, developmentally down-regulated 4, E3 ubiquitin protein ligase [Source:HGNC Symbol;Acc:HGNC:7727]	-
ENSG00000147526	2145.94	2278.77	926.324	1156.24	2212.35	1041.28	1.08696	2.76517e-14	7.68075e-13	TACC1	8	38728186	38853028	+	12609	protein_coding	transforming acidic coiled-coil containing protein 1 [Source:HGNC Symbol;Acc:HGNC:11522]	-
ENSG00000162616	476.981	518.863	140.775	178.201	497.922	159.488	1.64172	2.84543e-14	7.8725e-13	DNAJB4	1	77979175	78017964	+	3783	protein_coding	DnaJ heat shock protein family (Hsp40) member B4 [Source:HGNC Symbol;Acc:HGNC:14886]	-
ENSG00000036054	376.862	402.027	91.3428	123.291	389.445	107.317	1.85841	2.8472e-14	7.8725e-13	TBC1D23	3	100261000	100325251	+	5168	protein_coding	TBC1 domain family member 23 [Source:HGNC Symbol;Acc:HGNC:25622]	-
ENSG00000137492	984.187	1091.08	406.207	474.513	1037.64	440.36	1.23625	2.97936e-14	8.22538e-13	THAP12	11	76349956	76380971	-	7727	protein_coding	THAP domain containing 12 [Source:HGNC Symbol;Acc:HGNC:9440]	THAP
ENSG00000151553	386.307	430.546	109.611	130.543	408.427	120.077	1.76553	3.0013e-14	8.27339e-13	FAM160B1	10	114821744	114899832	+	6216	protein_coding	family with sequence similarity 160 member B1 [Source:HGNC Symbol;Acc:HGNC:29320]	-
ENSG00000052723	697.054	811.414	307.342	273.519	754.234	290.43	1.37727	3.0412e-14	8.37068e-13	SIKE1	1	114769479	114780685	-	5894	protein_coding	suppressor of IKBKE 1 [Source:HGNC Symbol;Acc:HGNC:26119]	-
ENSG00000139505	467.536	508.744	120.358	171.985	488.14	146.171	1.7385	3.17558e-14	8.71414e-13	MTMR6	13	25246201	25288009	-	5779	protein_coding	myotubularin related protein 6 [Source:HGNC Symbol;Acc:HGNC:7453]	-
ENSG00000094975	387.252	482.984	136.477	119.146	435.118	127.812	1.76809	3.22127e-14	8.78853e-13	SUCO	1	172532349	172611833	+	7894	protein_coding	SUN domain containing ossification factor [Source:HGNC Symbol;Acc:HGNC:1240]	-
ENSG00000182504	362.695	421.346	113.91	113.966	392.02	113.938	1.78282	3.22204e-14	8.78853e-13	CEP97	3	101723925	101770562	+	9550	protein_coding	centrosomal protein 97 [Source:HGNC Symbol;Acc:HGNC:26244]	-
ENSG00000112893	814.174	881.332	338.506	365.727	847.753	352.117	1.26744	3.26822e-14	8.90111e-13	MAN2A1	5	109689366	109869625	+	11815	protein_coding	mannosidase alpha class 2A member 1 [Source:HGNC Symbol;Acc:HGNC:6824]	-
ENSG00000111711	607.324	620.98	207.402	242.437	614.152	224.919	1.4487	3.29828e-14	8.96953e-13	GOLT1B	12	21501781	21518408	+	3789	protein_coding	golgi transport 1B [Source:HGNC Symbol;Acc:HGNC:20175]	-
ENSG00000189143	1268.49	1158.24	2685.48	2271.03	1213.36	2478.26	-1.03028	3.45792e-14	9.38962e-13	CLDN4	7	73799542	73832693	+	4702	protein_coding	claudin 4 [Source:HGNC Symbol;Acc:HGNC:2046]	-
ENSG00000165997	315.469	386.388	98.8652	83.9205	350.928	91.3928	1.9419	3.53492e-14	9.58439e-13	ARL5B	10	18659405	18681639	+	7196	protein_coding	ADP ribosylation factor like GTPase 5B [Source:HGNC Symbol;Acc:HGNC:23052]	-
ENSG00000005448	534.597	547.382	1248.71	1124.12	540.989	1186.41	-1.13278	3.56277e-14	9.64549e-13	WDR54	2	74421678	74425755	+	2860	protein_coding	WD repeat domain 54 [Source:HGNC Symbol;Acc:HGNC:25770]	-
ENSG00000151151	353.249	375.348	94.5667	109.822	364.299	102.194	1.83323	3.62199e-14	9.79123e-13	IPMK	10	58191517	58267934	-	6133	protein_coding	inositol polyphosphate multikinase [Source:HGNC Symbol;Acc:HGNC:20739]	-
ENSG00000123505	1704.85	1980.7	889.786	891.007	1842.77	890.397	1.04944	3.67655e-14	9.92395e-13	AMD1	6	110874770	110895713	+	7027	protein_coding	adenosylmethionine decarboxylase 1 [Source:HGNC Symbol;Acc:HGNC:457]	-
ENSG00000153250	990.798	998.168	413.729	457.936	994.483	435.833	1.18992	3.81676e-14	1.02719e-12	RBMS1	2	160272151	160493794	-	11765	protein_coding	RNA binding motif single stranded interacting protein 1 [Source:HGNC Symbol;Acc:HGNC:9907]	-
ENSG00000020922	984.187	1112.24	363.222	474.513	1048.22	418.868	1.32287	3.89449e-14	1.04656e-12	MRE11	11	94415578	94493908	-	7689	protein_coding	MRE11 homolog, double strand break repair nuclease [Source:HGNC Symbol;Acc:HGNC:7230]	-
ENSG00000090686	1413	1524.39	620.056	731.455	1468.69	675.756	1.1197	3.91617e-14	1.05083e-12	USP48	1	21678298	21783606	-	9497	protein_coding	ubiquitin specific peptidase 48 [Source:HGNC Symbol;Acc:HGNC:18533]	-
ENSG00000170871	629.048	639.379	249.312	236.221	634.214	242.766	1.38559	4.49218e-14	1.1948e-12	KIAA0232	4	6781375	6884170	+	8499	protein_coding	KIAA0232 [Source:HGNC Symbol;Acc:HGNC:28992]	-
ENSG00000075407	369.306	468.265	127.88	113.966	418.786	120.923	1.79277	4.54707e-14	1.20763e-12	ZNF37A	10	38094334	38150293	+	13190	protein_coding	zinc finger protein 37A [Source:HGNC Symbol;Acc:HGNC:13102]	zf-C2H2
ENSG00000105671	1133.42	1096.6	2426.49	2073.15	1115.01	2249.82	-1.01267	4.59928e-14	1.21971e-12	DDX49	19	18919675	18928633	+	2780	protein_coding	DEAD-box helicase 49 [Source:HGNC Symbol;Acc:HGNC:18684]	-
ENSG00000198160	467.536	606.26	125.731	184.418	536.898	155.074	1.79072	4.60786e-14	1.22021e-12	MIER1	1	66924895	66988619	+	8273	protein_coding	MIER1 transcriptional regulator [Source:HGNC Symbol;Acc:HGNC:29657]	Others
ENSG00000081014	420.31	490.344	143.999	146.084	455.327	145.042	1.65053	4.6346e-14	1.2255e-12	AP4E1	15	50908672	51005900	+	7359	protein_coding	adaptor related protein complex 4 subunit epsilon 1 [Source:HGNC Symbol;Acc:HGNC:573]	-
ENSG00000138061	539.319	556.582	180.536	207.211	547.951	193.874	1.49849	4.95967e-14	1.30956e-12	CYP1B1	2	38066973	38109902	-	6014	protein_coding	cytochrome P450 family 1 subfamily B member 1 [Source:HGNC Symbol;Acc:HGNC:2597]	-
ENSG00000038219	587.49	614.54	110.686	211.355	601.015	161.021	1.89855	5.11419e-14	1.34644e-12	BOD1L1	4	13568738	13627723	-	15860	protein_coding	biorientation of chromosomes in cell division 1 like 1 [Source:HGNC Symbol;Acc:HGNC:31792]	-
ENSG00000214425	387.252	370.748	103.164	118.11	379	110.637	1.77576	5.14914e-14	1.35368e-12	LRRC37A4P	17	45506741	45550335	-	6924	transcribed_unprocessed_pseudogene	leucine rich repeat containing 37 member A4, pseudogene [Source:HGNC Symbol;Acc:HGNC:25479]	-
ENSG00000068878	1493.28	1626.51	625.43	780.15	1559.89	702.79	1.14996	5.26524e-14	1.38021e-12	PSME4	2	53864067	53970840	-	10241	protein_coding	proteasome activator subunit 4 [Source:HGNC Symbol;Acc:HGNC:20635]	-
ENSG00000156162	428.811	467.345	110.686	154.372	448.078	132.529	1.75633	5.71466e-14	1.48942e-12	DPY19L4	8	94719703	94793836	+	7136	protein_coding	dpy-19 like 4 [Source:HGNC Symbol;Acc:HGNC:27829]	-
ENSG00000139697	1072.03	1099.36	431.998	516.992	1085.7	474.495	1.19377	6.52339e-14	1.69291e-12	SBNO1	12	123289109	123364843	-	11124	protein_coding	strawberry notch homolog 1 [Source:HGNC Symbol;Acc:HGNC:22973]	-
ENSG00000196295	415.588	376.268	109.611	126.399	395.928	118.005	1.74572	6.7532e-14	1.75005e-12	GARS-DT	7	30516309	30594809	-	22965	processed_transcript	GARS divergent transcript [Source:HGNC Symbol;Acc:HGNC:48951]	-
ENSG00000114062	1306.27	1551.07	524.415	678.616	1428.67	601.516	1.24765	6.82531e-14	1.76622e-12	UBE3A	15	25333728	25439056	-	12813	protein_coding	ubiquitin protein ligase E3A [Source:HGNC Symbol;Acc:HGNC:12496]	-
ENSG00000154153	447.701	476.545	131.104	163.697	462.123	147.4	1.64779	7.16543e-14	1.8516e-12	RETREG1	5	16473038	16617058	-	4568	protein_coding	reticulophagy regulator 1 [Source:HGNC Symbol;Acc:HGNC:25964]	-
ENSG00000169692	2542.64	2264.97	5410.72	4311.03	2403.8	4860.87	-1.01587	7.29307e-14	1.8819e-12	AGPAT2	9	136673143	136687423	-	1798	protein_coding	1-acylglycerol-3-phosphate O-acyltransferase 2 [Source:HGNC Symbol;Acc:HGNC:325]	-
ENSG00000185246	234.24	323.83	58.0295	61.1273	279.035	59.5784	2.22763	7.30435e-14	1.88214e-12	PRPF39	14	45084099	45116282	+	4932	protein_coding	pre-mRNA processing factor 39 [Source:HGNC Symbol;Acc:HGNC:20314]	-
ENSG00000196458	227.629	230.913	49.4326	41.4422	229.271	45.4374	2.33607	7.60299e-14	1.95355e-12	ZNF605	12	132918308	132956306	-	10824	protein_coding	zinc finger protein 605 [Source:HGNC Symbol;Acc:HGNC:28068]	zf-C2H2
ENSG00000122912	668.718	603.501	141.85	239.329	636.109	190.589	1.73741	7.65353e-14	1.96376e-12	SLC25A16	10	68477999	68527474	-	7815	protein_coding	solute carrier family 25 member 16 [Source:HGNC Symbol;Acc:HGNC:10986]	-
ENSG00000077147	2367.9	2575	1063.88	1318.9	2471.45	1191.39	1.05249	7.66607e-14	1.9642e-12	TM9SF3	10	96518109	96587452	-	7535	protein_coding	transmembrane 9 superfamily member 3 [Source:HGNC Symbol;Acc:HGNC:21529]	-
ENSG00000166250	2389.63	2661.47	1039.16	1329.26	2525.55	1184.21	1.09244	7.69692e-14	1.96933e-12	CLMP	11	123069865	123195281	-	5097	protein_coding	CXADR like membrane protein [Source:HGNC Symbol;Acc:HGNC:24039]	-
ENSG00000149231	374.029	453.545	101.014	133.651	413.787	117.333	1.81741	8.09097e-14	2.06724e-12	CCDC82	11	96352769	96389956	-	17313	protein_coding	coiled-coil domain containing 82 [Source:HGNC Symbol;Acc:HGNC:26282]	-
ENSG00000163714	2251.73	2419.52	906.98	1215.29	2335.63	1061.14	1.13789	8.18794e-14	2.08741e-12	U2SURP	3	142964497	143060546	+	11118	protein_coding	U2 snRNP associated SURP domain containing [Source:HGNC Symbol;Acc:HGNC:30855]	-
ENSG00000115020	369.306	398.347	84.8951	123.291	383.827	104.093	1.88122	8.51243e-14	2.16578e-12	PIKFYVE	2	208266267	208358751	+	10832	protein_coding	phosphoinositide kinase, FYVE-type zinc finger containing [Source:HGNC Symbol;Acc:HGNC:23785]	-
ENSG00000164209	864.233	864.772	328.834	390.593	864.503	359.713	1.26457	8.57158e-14	2.17778e-12	SLC25A46	5	110738136	110765161	+	8283	protein_coding	solute carrier family 25 member 46 [Source:HGNC Symbol;Acc:HGNC:25198]	-
ENSG00000058272	919.015	1036.81	283.7	425.819	977.911	354.759	1.46212	8.62005e-14	2.18704e-12	PPP1R12A	12	79773563	79935460	-	11932	protein_coding	protein phosphatase 1 regulatory subunit 12A [Source:HGNC Symbol;Acc:HGNC:7618]	-
ENSG00000114331	720.667	760.815	227.82	313.925	740.741	270.872	1.45056	9.45679e-14	2.386e-12	ACAP2	3	195274736	195443078	-	11139	protein_coding	ArfGAP with coiled-coil, ankyrin repeat and PH domains 2 [Source:HGNC Symbol;Acc:HGNC:16469]	-
ENSG00000113643	1618.9	1655.03	626.504	828.844	1636.96	727.674	1.16924	9.84538e-14	2.47374e-12	RARS	5	168486445	168519299	+	3421	protein_coding	arginyl-tRNA synthetase [Source:HGNC Symbol;Acc:HGNC:9870]	-
ENSG00000125249	586.545	594.301	180.536	235.185	590.423	207.86	1.50532	9.9223e-14	2.48962e-12	RAP2A	13	97434222	97469128	+	5570	protein_coding	RAP2A, member of RAS oncogene family [Source:HGNC Symbol;Acc:HGNC:9861]	-
ENSG00000172572	2756.1	3294.41	1170.26	1557.19	3025.26	1363.73	1.1493	1.02886e-13	2.57798e-12	PDE3A	12	20369245	20684381	+	8398	protein_coding	phosphodiesterase 3A [Source:HGNC Symbol;Acc:HGNC:8778]	-
ENSG00000160179	30.2245	24.8392	183.76	171.985	27.5319	177.873	-2.69238	1.05068e-13	2.62901e-12	ABCG1	21	42199689	42297244	+	6121	protein_coding	ATP binding cassette subfamily G member 1 [Source:HGNC Symbol;Acc:HGNC:73]	-
ENSG00000180917	326.803	376.268	80.5966	106.714	351.535	93.6551	1.90722	1.11547e-13	2.78728e-12	CMTR2	16	71281389	71289715	-	7582	protein_coding	cap methyltransferase 2 [Source:HGNC Symbol;Acc:HGNC:25635]	-
ENSG00000122257	1118.31	1368.92	533.012	564.65	1243.61	548.831	1.18011	1.13099e-13	2.82219e-12	RBBP6	16	24537693	24572863	+	10475	protein_coding	RB binding protein 6, ubiquitin ligase [Source:HGNC Symbol;Acc:HGNC:9889]	-
ENSG00000004766	350.416	390.067	96.7159	116.038	370.242	106.377	1.79864	1.18452e-13	2.94705e-12	VPS50	7	93232340	93361121	+	9557	protein_coding	VPS50, EARP/GARPII complex subunit [Source:HGNC Symbol;Acc:HGNC:25956]	-
ENSG00000107625	984.187	1025.77	456.714	453.792	1004.98	455.253	1.14247	1.18589e-13	2.94705e-12	DDX50	10	68901278	68946847	+	2692	protein_coding	DExD-box helicase 50 [Source:HGNC Symbol;Acc:HGNC:17906]	-
ENSG00000137992	556.321	601.661	189.133	227.932	578.991	208.533	1.47274	1.19937e-13	2.97647e-12	DBT	1	100186919	100249834	-	11303	protein_coding	dihydrolipoamide branched chain transacylase E2 [Source:HGNC Symbol;Acc:HGNC:2698]	-
ENSG00000104164	571.433	661.459	146.148	234.148	616.446	190.148	1.6957	1.33597e-13	3.30645e-12	BLOC1S6	15	45587123	45615999	+	6812	protein_coding	biogenesis of lysosomal organelles complex 1 subunit 6 [Source:HGNC Symbol;Acc:HGNC:8549]	-
ENSG00000213949	1037.08	1112.24	435.222	512.847	1074.66	474.034	1.1805	1.35436e-13	3.34738e-12	ITGA1	5	52787896	52959210	+	18566	protein_coding	integrin subunit alpha 1 [Source:HGNC Symbol;Acc:HGNC:6134]	-
ENSG00000124333	879.345	925.49	361.073	413.386	902.418	387.229	1.2203	1.4002e-13	3.45456e-12	VAMP7	X	155881293	155943769	+	2667	protein_coding	vesicle associated membrane protein 7 [Source:HGNC Symbol;Acc:HGNC:11486]	-
ENSG00000142731	310.746	415.827	74.1489	105.678	363.286	89.9132	2.01338	1.40153e-13	3.45456e-12	PLK4	4	127880861	127899195	+	4482	protein_coding	polo like kinase 4 [Source:HGNC Symbol;Acc:HGNC:11397]	-
ENSG00000214029	216.294	189.514	25.7909	40.4062	202.904	33.0985	2.61332	1.40991e-13	3.46899e-12	ZNF891	12	133106817	133130473	-	15455	protein_coding	zinc finger protein 891 [Source:HGNC Symbol;Acc:HGNC:38709]	zf-C2H2
ENSG00000196705	339.082	383.628	83.8205	112.93	361.355	98.3752	1.87597	1.4112e-13	3.46899e-12	ZNF431	19	21142024	21196053	+	14132	protein_coding	zinc finger protein 431 [Source:HGNC Symbol;Acc:HGNC:20809]	zf-C2H2
ENSG00000112697	789.616	854.652	296.595	365.727	822.134	331.161	1.31136	1.4638e-13	3.59344e-12	TMEM30A	6	75252924	75284968	-	5123	protein_coding	transmembrane protein 30A [Source:HGNC Symbol;Acc:HGNC:16667]	-
ENSG00000068885	171.902	212.513	18.2686	35.2259	192.208	26.7472	2.84167	1.47869e-13	3.62508e-12	IFT80	3	160256986	160399880	-	7175	protein_coding	intraflagellar transport 80 [Source:HGNC Symbol;Acc:HGNC:29262]	-
ENSG00000100162	484.537	459.065	1158.44	982.18	471.801	1070.31	-1.18168	1.50566e-13	3.68622e-12	CENPM	22	41938721	41947164	-	1778	protein_coding	centromere protein M [Source:HGNC Symbol;Acc:HGNC:18352]	-
ENSG00000157107	274.854	321.99	61.2534	81.8484	298.422	71.5509	2.05917	1.59527e-13	3.90035e-12	FCHO2	5	72955981	73090522	+	6127	protein_coding	FCH domain only 2 [Source:HGNC Symbol;Acc:HGNC:25180]	-
ENSG00000187098	777.338	931.93	293.372	369.872	854.634	331.622	1.36534	1.61056e-13	3.92717e-12	MITF	3	69739435	69968337	+	7181	protein_coding	melanogenesis associated transcription factor [Source:HGNC Symbol;Acc:HGNC:7105]	bHLH
ENSG00000165819	544.042	580.501	186.984	220.68	562.272	203.832	1.4634	1.75467e-13	4.27283e-12	METTL3	14	21498133	21511375	-	5894	protein_coding	methyltransferase like 3 [Source:HGNC Symbol;Acc:HGNC:17563]	-
ENSG00000132819	936.016	889.611	2028.88	1713.64	912.814	1871.26	-1.03553	1.76535e-13	4.28999e-12	RBM38	20	57391407	57409333	+	2686	protein_coding	RNA binding motif protein 38 [Source:HGNC Symbol;Acc:HGNC:15818]	-
ENSG00000100697	870.845	951.249	267.581	399.917	911.047	333.749	1.44797	1.76644e-13	4.28999e-12	DICER1	14	95086228	95158010	-	12294	protein_coding	dicer 1, ribonuclease III [Source:HGNC Symbol;Acc:HGNC:17098]	-
ENSG00000112419	403.309	486.664	148.298	134.687	444.987	141.492	1.65356	1.78885e-13	4.33861e-12	PHACTR2	6	143536845	143831185	+	11224	protein_coding	phosphatase and actin regulator 2 [Source:HGNC Symbol;Acc:HGNC:20956]	-
ENSG00000117500	957.74	964.129	299.819	435.143	960.935	367.481	1.386	1.80568e-13	4.3736e-12	TMED5	1	93149742	93180728	-	9423	protein_coding	transmembrane p24 trafficking protein 5 [Source:HGNC Symbol;Acc:HGNC:24251]	-
ENSG00000153933	336.248	359.708	95.6413	104.642	347.978	100.141	1.79664	1.84141e-13	4.4542e-12	DGKE	17	56834099	56869567	+	10933	protein_coding	diacylglycerol kinase epsilon [Source:HGNC Symbol;Acc:HGNC:2852]	-
ENSG00000153904	732.001	879.492	309.491	338.79	805.746	324.14	1.31361	1.88671e-13	4.55772e-12	DDAH1	1	85318481	85578363	-	4568	protein_coding	dimethylarginine dimethylaminohydrolase 1 [Source:HGNC Symbol;Acc:HGNC:2715]	-
ENSG00000137845	1155.14	1250.24	519.042	589.515	1202.69	554.279	1.11737	1.99552e-13	4.80776e-12	ADAM10	15	58588807	58749978	-	16168	protein_coding	ADAM metallopeptidase domain 10 [Source:HGNC Symbol;Acc:HGNC:188]	-
ENSG00000185697	332.47	405.707	112.835	96.3531	369.088	104.594	1.81998	2.05461e-13	4.93705e-12	MYBL1	8	66562175	66614247	-	7239	protein_coding	MYB proto-oncogene like 1 [Source:HGNC Symbol;Acc:HGNC:7547]	MYB
ENSG00000162819	1079.58	1218.04	488.953	549.109	1148.81	519.031	1.14608	2.09509e-13	5.02766e-12	BROX	1	222712553	222735196	+	4980	protein_coding	BRO1 domain and CAAX motif containing [Source:HGNC Symbol;Acc:HGNC:26512]	-
ENSG00000078747	1259.99	1406.63	469.609	644.426	1333.31	557.018	1.25874	2.1083e-13	5.05268e-12	ITCH	20	34363235	34511393	+	6664	protein_coding	itchy E3 ubiquitin protein ligase [Source:HGNC Symbol;Acc:HGNC:13890]	-
ENSG00000122483	252.186	330.269	67.7011	70.4518	291.228	69.0764	2.07595	2.14767e-13	5.13351e-12	CCDC18	1	93179919	93278730	+	5633	protein_coding	coiled-coil domain containing 18 [Source:HGNC Symbol;Acc:HGNC:30370]	-
ENSG00000164830	408.031	462.745	131.104	149.192	435.388	140.148	1.63499	2.18165e-13	5.20787e-12	OXR1	8	106359476	106752694	+	7079	protein_coding	oxidation resistance 1 [Source:HGNC Symbol;Acc:HGNC:15822]	-
ENSG00000213442	1334.6	1323.84	3103.51	2407.79	1329.22	2755.65	-1.05169	2.22943e-13	5.31493e-12	RPL18AP3	12	104265309	104265836	+	528	processed_pseudogene	ribosomal protein L18a pseudogene 3 [Source:HGNC Symbol;Acc:HGNC:31387]	-
ENSG00000131188	425.977	423.186	968.234	916.909	424.582	942.571	-1.1505	2.29361e-13	5.45364e-12	PRR7	5	177446445	177456286	+	1772	protein_coding	proline rich 7, synaptic [Source:HGNC Symbol;Acc:HGNC:28130]	-
ENSG00000138190	293.745	374.428	77.3727	95.3171	334.086	86.3449	1.95139	2.34074e-13	5.55841e-12	EXOC6	10	92834713	93059493	+	6193	protein_coding	exocyst complex component 6 [Source:HGNC Symbol;Acc:HGNC:23196]	-
ENSG00000138593	410.865	455.385	124.656	151.264	433.125	137.96	1.64991	2.42133e-13	5.74227e-12	SECISBP2L	15	48988476	49046563	-	8699	protein_coding	SECIS binding protein 2 like [Source:HGNC Symbol;Acc:HGNC:28997]	-
ENSG00000134602	1267.54	1400.19	516.893	659.967	1333.87	588.43	1.18029	2.45812e-13	5.82193e-12	STK26	X	132023265	132075943	+	3354	protein_coding	serine/threonine kinase 26 [Source:HGNC Symbol;Acc:HGNC:18174]	-
ENSG00000121957	1322.32	1435.15	557.728	693.121	1378.74	625.425	1.14009	2.50235e-13	5.91211e-12	GPSM2	1	108875350	108934545	+	9130	protein_coding	G protein signaling modulator 2 [Source:HGNC Symbol;Acc:HGNC:29501]	-
ENSG00000147853	865.178	846.373	357.849	387.485	855.775	372.667	1.19911	2.5043e-13	5.91211e-12	AK3	9	4709559	4742043	-	4483	protein_coding	adenylate kinase 3 [Source:HGNC Symbol;Acc:HGNC:17376]	-
ENSG00000102218	629.048	701.017	227.82	277.663	665.033	252.741	1.39528	2.53795e-13	5.97981e-12	RP2	X	46836940	46882358	+	3803	protein_coding	RP2, ARL3 GTPase activating protein [Source:HGNC Symbol;Acc:HGNC:10274]	-
ENSG00000172175	696.109	676.178	198.805	288.023	686.144	243.414	1.49411	2.83212e-13	6.64706e-12	MALT1	18	58671386	58754477	+	11527	protein_coding	MALT1 paracaspase [Source:HGNC Symbol;Acc:HGNC:6819]	-
ENSG00000134987	711.221	910.771	249.312	336.718	810.996	293.015	1.46818	3.14285e-13	7.32901e-12	WDR36	5	111091716	111130502	+	7656	protein_coding	WD repeat domain 36 [Source:HGNC Symbol;Acc:HGNC:30696]	-
ENSG00000198642	561.043	642.139	234.267	221.716	601.591	227.992	1.4001	3.15542e-13	7.3489e-12	KLHL9	9	21329671	21335380	-	5710	protein_coding	kelch like family member 9 [Source:HGNC Symbol;Acc:HGNC:18732]	-
ENSG00000134371	926.571	998.168	365.371	452.756	962.37	409.064	1.23382	3.28982e-13	7.63254e-12	CDC73	1	193121800	193254815	+	10695	protein_coding	cell division cycle 73 [Source:HGNC Symbol;Acc:HGNC:16783]	-
ENSG00000163104	377.807	396.507	93.492	130.543	387.157	112.018	1.78797	3.3103e-13	7.67028e-12	SMARCAD1	4	94207611	94291292	+	6313	protein_coding	SWI/SNF-related, matrix-associated actin-dependent regulator of chromatin, subfamily a, containing DEAD/H box 1 [Source:HGNC Symbol;Acc:HGNC:18398]	-
ENSG00000029725	1231.65	1451.71	569.549	653.751	1341.68	611.65	1.1331	3.32411e-13	7.69245e-12	RABEP1	17	5282265	5385812	+	6531	protein_coding	rabaptin, RAB GTPase binding effector protein 1 [Source:HGNC Symbol;Acc:HGNC:17677]	-
ENSG00000143952	521.373	571.302	153.671	213.427	546.337	183.549	1.57269	3.47005e-13	8.00978e-12	VPS54	2	63892146	64019072	-	5091	protein_coding	VPS54, GARP complex subunit [Source:HGNC Symbol;Acc:HGNC:18652]	-
ENSG00000158615	4002.86	4818.8	1875.21	2383.96	4410.83	2129.59	1.05036	3.47658e-13	8.01467e-12	PPP1R15B	1	204403387	204411791	-	5227	protein_coding	protein phosphatase 1 regulatory subunit 15B [Source:HGNC Symbol;Acc:HGNC:14951]	-
ENSG00000109756	728.223	792.094	307.342	329.466	760.159	318.404	1.25532	3.65092e-13	8.39528e-12	RAPGEF2	4	159103013	159360174	+	13275	protein_coding	Rap guanine nucleotide exchange factor 2 [Source:HGNC Symbol;Acc:HGNC:16854]	-
ENSG00000161513	540.264	531.743	1265.9	1074.39	536.003	1170.15	-1.12622	3.71881e-13	8.54057e-12	FDXR	17	74862497	74873031	-	3599	protein_coding	ferredoxin reductase [Source:HGNC Symbol;Acc:HGNC:3642]	-
ENSG00000105255	266.354	229.073	690.981	600.912	247.713	645.947	-1.38285	3.7777e-13	8.66487e-12	FSD1	19	4304600	4323843	+	3111	protein_coding	fibronectin type III and SPRY domain containing 1 [Source:HGNC Symbol;Acc:HGNC:13745]	-
ENSG00000164031	249.353	298.07	49.4326	72.5239	273.711	60.9782	2.16471	3.87415e-13	8.87488e-12	DNAJB14	4	99896248	99946726	-	13078	protein_coding	DnaJ heat shock protein family (Hsp40) member B14 [Source:HGNC Symbol;Acc:HGNC:25881]	-
ENSG00000171988	509.095	580.501	154.745	211.355	544.798	183.05	1.57263	3.94989e-13	9.03699e-12	JMJD1C	10	63167221	63521850	-	11066	protein_coding	jumonji domain containing 1C [Source:HGNC Symbol;Acc:HGNC:12313]	-
ENSG00000188856	357.027	237.352	1014.44	748.032	297.19	881.237	-1.56844	4.15782e-13	9.48881e-12	RPSAP47	8	80558870	80559757	+	888	processed_pseudogene	ribosomal protein SA pseudogene 47 [Source:HGNC Symbol;Acc:HGNC:36162]	-
ENSG00000156052	808.507	829.813	328.834	372.98	819.16	350.907	1.22274	4.29932e-13	9.78714e-12	GNAQ	9	77716087	78031458	-	6629	protein_coding	G protein subunit alpha q [Source:HGNC Symbol;Acc:HGNC:4390]	-
ENSG00000148943	697.998	847.293	198.805	315.997	772.645	257.401	1.58489	4.42137e-13	1.00481e-11	LIN7C	11	27494576	27506773	-	4688	protein_coding	lin-7 homolog C, crumbs cell polarity complex component [Source:HGNC Symbol;Acc:HGNC:17789]	-
ENSG00000135945	570.488	614.54	210.626	240.365	592.514	225.495	1.3934	4.42503e-13	1.00481e-11	REV1	2	99400475	99490035	-	7769	protein_coding	REV1, DNA directed polymerase [Source:HGNC Symbol;Acc:HGNC:14060]	-
ENSG00000162378	658.328	703.777	224.596	292.168	681.053	258.382	1.39758	4.43693e-13	1.00626e-11	ZYG11B	1	52726467	52827342	+	8198	protein_coding	zyg-11 family member B, cell cycle regulator [Source:HGNC Symbol;Acc:HGNC:25820]	-
ENSG00000161682	344.749	290.711	865.07	723.167	317.73	794.118	-1.32163	4.48911e-13	1.01682e-11	FAM171A2	17	44353215	44363875	-	3592	protein_coding	family with sequence similarity 171 member A2 [Source:HGNC Symbol;Acc:HGNC:30480]	-
ENSG00000154359	454.313	459.065	123.581	168.877	456.689	146.229	1.64191	4.58353e-13	1.03563e-11	LONRF1	8	12721894	12756073	-	5685	protein_coding	LON peptidase N-terminal domain and ring finger 1 [Source:HGNC Symbol;Acc:HGNC:26302]	-
ENSG00000151835	557.265	693.658	217.073	243.473	625.461	230.273	1.44141	4.80305e-13	1.08119e-11	SACS	13	23328826	23433740	-	15918	protein_coding	sacsin molecular chaperone [Source:HGNC Symbol;Acc:HGNC:10519]	-
ENSG00000146109	566.71	581.421	1299.22	1137.59	574.066	1218.4	-1.08552	4.92946e-13	1.10691e-11	ABT1	6	26596952	26600744	+	2949	protein_coding	activator of basal transcription 1 [Source:HGNC Symbol;Acc:HGNC:17369]	-
ENSG00000163558	1229.76	1393.76	491.102	645.462	1311.76	568.282	1.20641	5.04582e-13	1.13163e-11	PRKCI	3	170222365	170305981	+	5841	protein_coding	protein kinase C iota [Source:HGNC Symbol;Acc:HGNC:9404]	-
ENSG00000228223	524.207	631.1	184.835	225.86	577.653	205.347	1.49168	5.17545e-13	1.15785e-11	HCG11	6	26521709	26527404	+	5696	lincRNA	HLA complex group 11 [Source:HGNC Symbol;Acc:HGNC:17707]	-
ENSG00000150347	920.904	914.45	383.64	433.071	917.677	408.355	1.16785	5.33368e-13	1.19178e-11	ARID5B	10	61901300	62096944	+	9144	protein_coding	AT-rich interaction domain 5B [Source:HGNC Symbol;Acc:HGNC:17362]	ARID
ENSG00000055332	1600.96	1762.66	637.25	860.962	1681.81	749.106	1.16639	5.57098e-13	1.23871e-11	EIF2AK2	2	37099210	37157065	-	10753	protein_coding	eukaryotic translation initiation factor 2 alpha kinase 2 [Source:HGNC Symbol;Acc:HGNC:9437]	-
ENSG00000177683	306.968	349.589	84.8951	98.4252	328.278	91.6602	1.84005	5.61964e-13	1.24648e-11	THAP5	7	108554543	108569750	-	4961	protein_coding	THAP domain containing 5 [Source:HGNC Symbol;Acc:HGNC:23188]	THAP
ENSG00000061987	753.725	818.774	245.014	347.078	786.249	296.046	1.40839	5.913e-13	1.30995e-11	MON2	12	62466817	62600479	+	16017	protein_coding	MON2 homolog, regulator of endosome-to-Golgi trafficking [Source:HGNC Symbol;Acc:HGNC:29177]	-
ENSG00000115963	289.967	369.828	80.5966	95.3171	329.897	87.9568	1.90668	6.08177e-13	1.34569e-11	RND3	2	150468195	150539011	-	3594	protein_coding	Rho family GTPase 3 [Source:HGNC Symbol;Acc:HGNC:671]	-
ENSG00000149308	405.198	521.623	119.283	161.625	463.41	140.454	1.7214	6.11612e-13	1.35165e-11	NPAT	11	108157215	108222642	-	7534	protein_coding	nuclear protein, coactivator of histone transcription [Source:HGNC Symbol;Acc:HGNC:7896]	-
ENSG00000198554	478.87	603.501	178.387	198.923	541.185	188.655	1.52022	6.22602e-13	1.37259e-11	WDHD1	14	54938950	55027105	-	6385	protein_coding	WD repeat and HMG-box DNA binding protein 1 [Source:HGNC Symbol;Acc:HGNC:23170]	HMG
ENSG00000117569	289.022	323.83	70.925	90.1368	306.426	80.5309	1.92699	6.27792e-13	1.38069e-11	PTBP2	1	96721665	96823738	+	12937	protein_coding	polypyrimidine tract binding protein 2 [Source:HGNC Symbol;Acc:HGNC:17662]	-
ENSG00000211450	1070.14	1104.88	2948.76	2024.45	1087.51	2486.61	-1.19297	6.44869e-13	1.41653e-11	SELENOH	11	57741250	57743554	+	2305	protein_coding	selenoprotein H [Source:HGNC Symbol;Acc:HGNC:18251]	-
ENSG00000188994	219.128	301.75	53.7311	60.0912	260.439	56.9111	2.19393	6.47249e-13	1.42004e-11	ZNF292	6	87152833	87264196	+	13128	protein_coding	zinc finger protein 292 [Source:HGNC Symbol;Acc:HGNC:18410]	zf-C2H2
ENSG00000173193	1136.25	1324.76	474.983	598.84	1230.51	536.911	1.19615	6.55437e-13	1.43627e-11	PARP14	3	122680618	122730840	+	10495	protein_coding	poly(ADP-ribose) polymerase family member 14 [Source:HGNC Symbol;Acc:HGNC:29232]	-
ENSG00000111716	825.508	877.652	286.924	389.557	851.58	338.24	1.33142	6.61317e-13	1.44741e-11	LDHB	12	21635342	21757857	-	2983	protein_coding	lactate dehydrogenase B [Source:HGNC Symbol;Acc:HGNC:6541]	-
ENSG00000103995	297.523	318.31	85.9697	84.9565	307.916	85.4631	1.84929	7.03514e-13	1.53791e-11	CEP152	15	48712928	48811146	-	8168	protein_coding	centrosomal protein 152 [Source:HGNC Symbol;Acc:HGNC:29298]	-
ENSG00000137962	646.994	714.817	241.79	293.204	680.906	267.497	1.34747	7.12821e-13	1.55451e-11	ARHGAP29	1	94148988	94275068	-	15524	protein_coding	Rho GTPase activating protein 29 [Source:HGNC Symbol;Acc:HGNC:30207]	-
ENSG00000159086	544.986	586.941	209.551	223.788	565.964	216.67	1.38507	7.1407e-13	1.55537e-11	PAXBP1	21	32733899	32771858	-	7212	protein_coding	PAX3 and PAX7 binding protein 1 [Source:HGNC Symbol;Acc:HGNC:13579]	Others
ENSG00000186522	1508.39	1782.9	703.877	838.169	1645.65	771.023	1.09362	7.27855e-13	1.5816e-11	2024-09-10	2	109542982	109614206	-	4131	protein_coding	septin 10 [Source:HGNC Symbol;Acc:HGNC:14349]	-
ENSG00000038295	574.266	731.376	211.7	261.086	652.821	236.393	1.46511	7.99538e-13	1.73322e-11	TLL1	4	165873258	166103895	+	7522	protein_coding	tolloid like 1 [Source:HGNC Symbol;Acc:HGNC:11843]	-
ENSG00000116191	514.762	560.262	170.865	214.463	537.512	192.664	1.47955	8.39558e-13	1.81781e-11	RALGPS2	1	178725147	178921841	+	9178	protein_coding	Ral GEF with PH domain and SH3 binding motif 2 [Source:HGNC Symbol;Acc:HGNC:30279]	-
ENSG00000100644	1263.76	1245.64	523.341	640.282	1254.7	581.811	1.10831	8.56043e-13	1.8513e-11	HIF1A	14	61695513	61748259	+	5151	protein_coding	hypoxia inducible factor 1 subunit alpha [Source:HGNC Symbol;Acc:HGNC:4910]	Others
ENSG00000198604	681.941	885.931	217.073	322.213	783.936	269.643	1.53897	8.59866e-13	1.85735e-11	BAZ1A	14	34752731	34875647	-	7698	protein_coding	bromodomain adjacent to zinc finger domain 1A [Source:HGNC Symbol;Acc:HGNC:960]	-
ENSG00000070018	981.353	1000.93	377.192	479.694	991.14	428.443	1.20947	8.70482e-13	1.87582e-11	LRP6	12	12116025	12267012	-	10337	protein_coding	LDL receptor related protein 6 [Source:HGNC Symbol;Acc:HGNC:6698]	-
ENSG00000111799	1777.58	1991.74	805.966	999.793	1884.66	902.88	1.06145	8.7445e-13	1.88214e-11	COL12A1	6	75084326	75206051	-	12481	protein_coding	collagen type XII alpha 1 chain [Source:HGNC Symbol;Acc:HGNC:2188]	-
ENSG00000078124	526.096	621.9	211.7	219.644	573.998	215.672	1.41224	8.95946e-13	1.92613e-11	ACER3	11	76860867	77026797	+	8442	protein_coding	alkaline ceramidase 3 [Source:HGNC Symbol;Acc:HGNC:16066]	-
ENSG00000178074	236.129	259.432	59.1042	58.0191	247.78	58.5616	2.08123	9.84707e-13	2.10697e-11	C2orf69	2	199911256	199955935	+	4296	protein_coding	chromosome 2 open reading frame 69 [Source:HGNC Symbol;Acc:HGNC:26799]	-
ENSG00000106723	2513.36	2483	869.369	1306.47	2498.18	1087.92	1.19894	1.07649e-12	2.29526e-11	SPIN1	9	88388419	88478694	+	4914	protein_coding	spindlin 1 [Source:HGNC Symbol;Acc:HGNC:11243]	-
ENSG00000111615	467.536	487.584	133.253	183.382	477.56	158.317	1.59184	1.09601e-12	2.33413e-11	KRR1	12	75490861	75511636	-	10749	protein_coding	KRR1, small subunit processome component homolog [Source:HGNC Symbol;Acc:HGNC:5176]	-
ENSG00000124102	139.789	95.6769	437.371	369.872	117.733	403.621	-1.77814	1.10443e-12	2.34854e-11	PI3	20	45174876	45176544	+	577	protein_coding	peptidase inhibitor 3 [Source:HGNC Symbol;Acc:HGNC:8947]	-
ENSG00000108094	737.668	855.572	310.566	354.331	796.62	332.448	1.26054	1.1065e-12	2.34854e-11	CUL2	10	35008551	35090642	-	5147	protein_coding	cullin 2 [Source:HGNC Symbol;Acc:HGNC:2552]	-
ENSG00000105855	273.91	339.469	67.7011	89.1007	306.689	78.4009	1.96688	1.10665e-12	2.34854e-11	ITGB8	7	20330702	20415754	+	15156	protein_coding	integrin subunit beta 8 [Source:HGNC Symbol;Acc:HGNC:6163]	-
ENSG00000106261	1069.19	1240.12	451.341	562.578	1154.66	506.959	1.18718	1.15094e-12	2.43968e-11	ZKSCAN1	7	100015572	100041689	+	10319	protein_coding	zinc finger with KRAB and SCAN domains 1 [Source:HGNC Symbol;Acc:HGNC:13101]	zf-C2H2
ENSG00000120526	561.043	643.979	199.88	248.653	602.511	224.266	1.42524	1.16369e-12	2.46383e-11	NUDCD1	8	109240919	109334385	-	4439	protein_coding	NudC domain containing 1 [Source:HGNC Symbol;Acc:HGNC:24306]	-
ENSG00000171634	1094.7	1098.44	439.52	547.037	1096.57	493.279	1.15206	1.17596e-12	2.48181e-11	BPTF	17	67825524	67984378	+	15098	protein_coding	bromodomain PHD finger transcription factor [Source:HGNC Symbol;Acc:HGNC:3581]	-
ENSG00000102780	255.964	365.228	60.1788	84.9565	310.596	72.5677	2.09655	1.17629e-12	2.48181e-11	DGKH	13	42040036	42256578	+	19637	protein_coding	diacylglycerol kinase eta [Source:HGNC Symbol;Acc:HGNC:2854]	-
ENSG00000101654	539.319	633.86	157.969	234.148	586.589	196.059	1.5801	1.19293e-12	2.514e-11	RNMT	18	13726660	13764558	+	6982	protein_coding	RNA guanine-7 methyltransferase [Source:HGNC Symbol;Acc:HGNC:10075]	-
ENSG00000149289	287.133	300.83	84.8951	74.596	293.982	79.7455	1.88288	1.2098e-12	2.54365e-11	ZC3H12C	11	110093361	110171841	+	9719	protein_coding	zinc finger CCCH-type containing 12C [Source:HGNC Symbol;Acc:HGNC:29362]	-
ENSG00000152620	1402.61	1493.11	655.519	759.428	1447.86	707.474	1.03294	1.25212e-12	2.62051e-11	NADK2	5	36192592	36242279	-	4885	protein_coding	NAD kinase 2, mitochondrial [Source:HGNC Symbol;Acc:HGNC:26404]	-
ENSG00000046604	2986.56	3251.18	1355.1	1745.75	3118.87	1550.43	1.00816	1.32185e-12	2.7506e-11	DSG2	18	31498043	31549008	+	6190	protein_coding	desmoglein 2 [Source:HGNC Symbol;Acc:HGNC:3049]	-
ENSG00000163961	817.952	796.694	355.7	361.583	807.323	358.641	1.17053	1.34267e-12	2.78754e-11	RNF168	3	196468783	196503768	-	5347	protein_coding	ring finger protein 168 [Source:HGNC Symbol;Acc:HGNC:26661]	-
ENSG00000128791	426.922	448.946	136.477	161.625	437.934	149.051	1.55434	1.35656e-12	2.81171e-11	TWSG1	18	9334767	9402420	+	4435	protein_coding	twisted gastrulation BMP signaling modulator 1 [Source:HGNC Symbol;Acc:HGNC:12429]	-
ENSG00000144357	544.042	572.222	149.372	224.824	558.132	187.098	1.57568	1.35741e-12	2.81171e-11	UBR3	2	169827458	170084131	+	10063	protein_coding	ubiquitin protein ligase E3 component n-recognin 3 [Source:HGNC Symbol;Acc:HGNC:30467]	-
ENSG00000174791	744.279	702.857	1548.53	1371.74	723.568	1460.13	-1.01285	1.38867e-12	2.86991e-11	RIN1	11	66330242	66336840	-	5469	protein_coding	Ras and Rab interactor 1 [Source:HGNC Symbol;Acc:HGNC:18749]	-
ENSG00000140299	760.336	867.532	248.238	361.583	813.934	304.91	1.41577	1.39985e-12	2.88645e-11	BNIP2	15	59659146	59689534	-	7969	protein_coding	BCL2 interacting protein 2 [Source:HGNC Symbol;Acc:HGNC:1083]	-
ENSG00000238105	304.134	329.349	78.4474	98.4252	316.742	88.4363	1.83972	1.52434e-12	3.13958e-11	GOLGA2P5	12	100156357	100173659	-	10957	transcribed_unprocessed_pseudogene	GOLGA2 pseudogene 5 [Source:HGNC Symbol;Acc:HGNC:25315]	-
ENSG00000058804	1702.96	1805.9	781.25	947.991	1754.43	864.62	1.0206	1.5474e-12	3.18333e-11	NDC1	1	53765460	53838860	-	5135	protein_coding	NDC1 transmembrane nucleoporin [Source:HGNC Symbol;Acc:HGNC:25525]	-
ENSG00000067064	2678.65	2775.55	1089.67	1496.06	2727.1	1292.86	1.07651	1.54908e-12	3.18333e-11	IDI1	10	1039152	1049170	-	4345	protein_coding	isopentenyl-diphosphate delta isomerase 1 [Source:HGNC Symbol;Acc:HGNC:5387]	-
ENSG00000107159	163.401	108.556	476.057	415.458	135.979	445.758	-1.71358	1.56234e-12	3.20695e-11	CA9	9	35673856	35681159	+	1670	protein_coding	carbonic anhydrase 9 [Source:HGNC Symbol;Acc:HGNC:1383]	-
ENSG00000155850	452.424	560.262	160.119	189.598	506.343	174.858	1.53357	1.59526e-12	3.26345e-11	SLC26A2	5	149960737	149993455	+	8606	protein_coding	solute carrier family 26 member 2 [Source:HGNC Symbol;Acc:HGNC:10994]	-
ENSG00000117620	346.638	473.785	94.5667	134.687	410.211	114.627	1.83847	1.65355e-12	3.3751e-11	SLC35A3	1	99969351	100035637	+	18238	protein_coding	solute carrier family 35 member A3 [Source:HGNC Symbol;Acc:HGNC:11023]	-
ENSG00000156273	532.708	624.66	191.283	235.185	578.684	213.234	1.43985	1.65783e-12	3.38005e-11	BACH1	21	29194071	29630751	+	7717	protein_coding	BTB domain and CNC homolog 1 [Source:HGNC Symbol;Acc:HGNC:935]	TF_bZIP
ENSG00000138768	939.794	954.009	379.341	461.045	946.902	420.193	1.17172	1.72555e-12	3.51023e-11	USO1	4	75724593	75814286	+	4588	protein_coding	USO1 vesicle transport factor [Source:HGNC Symbol;Acc:HGNC:30904]	-
ENSG00000138600	1067.3	1081.89	447.042	538.749	1074.59	492.896	1.12404	1.7747e-12	3.60618e-11	SPPL2A	15	50702266	50765808	-	8144	protein_coding	signal peptide peptidase like 2A [Source:HGNC Symbol;Acc:HGNC:30227]	-
ENSG00000165410	1001.19	1006.45	398.684	495.234	1003.82	446.959	1.1668	1.82517e-12	3.6922e-11	CFL2	14	34706769	34714823	-	7179	protein_coding	cofilin 2 [Source:HGNC Symbol;Acc:HGNC:1875]	-
ENSG00000134186	1245.82	1463.67	549.131	680.688	1354.75	614.91	1.13929	1.86112e-12	3.76075e-11	PRPF38B	1	108692323	108701803	+	5817	protein_coding	pre-mRNA processing factor 38B [Source:HGNC Symbol;Acc:HGNC:25512]	-
ENSG00000157500	545.931	606.26	200.954	238.293	576.096	219.623	1.39084	1.96371e-12	3.96363e-11	APPL1	3	57227726	57278105	+	7513	protein_coding	adaptor protein, phosphotyrosine interacting with PH domain and leucine zipper 1 [Source:HGNC Symbol;Acc:HGNC:24035]	-
ENSG00000088179	365.528	427.786	116.059	136.759	396.657	126.409	1.64933	1.96874e-12	3.96938e-11	PTPN4	2	119759631	119983818	+	12486	protein_coding	protein tyrosine phosphatase, non-receptor type 4 [Source:HGNC Symbol;Acc:HGNC:9656]	-
ENSG00000119787	820.785	1013.81	384.714	406.134	917.296	395.424	1.21401	2.06404e-12	4.14313e-11	ATL2	2	38294880	38377285	-	4884	protein_coding	atlastin GTPase 2 [Source:HGNC Symbol;Acc:HGNC:24047]	-
ENSG00000097046	434.478	497.704	162.268	168.877	466.091	165.572	1.49314	2.08515e-12	4.18089e-11	CDC7	1	91500893	91525764	+	3557	protein_coding	cell division cycle 7 [Source:HGNC Symbol;Acc:HGNC:1745]	-
ENSG00000261716	266.354	288.871	68.7758	77.7041	277.612	73.2399	1.92189	2.08969e-12	4.18537e-11	HIST2H2BC	1	149844498	149850937	-	6440	transcribed_unprocessed_pseudogene	histone cluster 2 H2B family member c (pseudogene) [Source:NCBI gene;Acc:337873]	-
ENSG00000102531	1430	1655.03	589.967	787.402	1542.51	688.685	1.16301	2.10699e-12	4.21537e-11	FNDC3A	13	48975912	49209779	+	7698	protein_coding	fibronectin type III domain containing 3A [Source:HGNC Symbol;Acc:HGNC:20296]	-
ENSG00000280385	114.287	119.596	7.52235	11.3966	116.941	9.45948	3.62459	2.20918e-12	4.4101e-11	AP000648.3	11	90193614	90198120	+	4507	TEC	novel transcript	-
ENSG00000136536	510.039	595.221	156.895	221.716	552.63	189.305	1.54472	2.21463e-12	4.41614e-11	2024-03-07	2	159712457	159771027	+	6288	protein_coding	membrane associated ring-CH-type finger 7 [Source:HGNC Symbol;Acc:HGNC:17393]	-
ENSG00000112531	1133.42	1287.96	487.878	607.128	1210.69	547.503	1.14455	2.29091e-12	4.54827e-11	QKI	6	163414000	163578596	+	17368	protein_coding	QKI, KH domain containing RNA binding [Source:HGNC Symbol;Acc:HGNC:21100]	-
ENSG00000100519	816.063	801.294	372.894	350.187	808.678	361.54	1.16157	2.33273e-12	4.61616e-11	PSMC6	14	52707172	52728587	+	7482	protein_coding	proteasome 26S subunit, ATPase 6 [Source:HGNC Symbol;Acc:HGNC:9553]	-
ENSG00000105976	2951.62	3139.86	1246.56	1694.99	3045.74	1470.77	1.04997	2.3829e-12	4.7103e-11	MET	7	116672390	116798386	+	7039	protein_coding	MET proto-oncogene, receptor tyrosine kinase [Source:HGNC Symbol;Acc:HGNC:7029]	-
ENSG00000133703	524.207	598.901	204.178	225.86	561.554	215.019	1.38476	2.43871e-12	4.81017e-11	KRAS	12	25204789	25250936	-	7302	protein_coding	KRAS proto-oncogene, GTPase [Source:HGNC Symbol;Acc:HGNC:6407]	-
ENSG00000134744	887.846	965.969	384.714	446.54	926.907	415.627	1.15684	2.50263e-12	4.9149e-11	TUT4	1	52408282	52553487	-	16199	protein_coding	terminal uridylyl transferase 4 [Source:HGNC Symbol;Acc:HGNC:28981]	-
ENSG00000236552	1100.36	1105.8	2522.14	1965.4	1103.08	2243.77	-1.02422	2.62708e-12	5.14817e-11	RPL13AP5	10	96750288	96750899	+	612	processed_pseudogene	ribosomal protein L13a pseudogene 5 [Source:HGNC Symbol;Acc:HGNC:23736]	-
ENSG00000198399	586.545	577.741	202.029	247.617	582.143	224.823	1.37194	2.65644e-12	5.1945e-11	ITSN2	2	24202864	24360714	-	12022	protein_coding	intersectin 2 [Source:HGNC Symbol;Acc:HGNC:6184]	-
ENSG00000047932	499.65	573.142	171.939	216.536	536.396	194.237	1.46488	2.7728e-12	5.41621e-11	GOPC	6	117560269	117602542	-	4628	protein_coding	golgi associated PDZ and coiled-coil motif containing [Source:HGNC Symbol;Acc:HGNC:17643]	-
ENSG00000106080	500.594	523.463	154.745	207.211	512.029	180.978	1.49952	2.80824e-12	5.47953e-11	FKBP14	7	30010587	30026684	-	5326	protein_coding	FK506 binding protein 14 [Source:HGNC Symbol;Acc:HGNC:18625]	-
ENSG00000171320	389.141	459.065	145.074	142.976	424.103	144.025	1.55831	3.03425e-12	5.90152e-11	ESCO2	8	27771949	27812640	+	7973	protein_coding	establishment of sister chromatid cohesion N-acetyltransferase 2 [Source:HGNC Symbol;Acc:HGNC:27230]	-
ENSG00000100815	341.915	380.868	116.059	113.966	361.391	115.013	1.65195	3.13122e-12	6.0771e-11	TRIP11	14	91965991	92040896	-	10372	protein_coding	thyroid hormone receptor interactor 11 [Source:HGNC Symbol;Acc:HGNC:12305]	-
ENSG00000155304	710.277	675.258	276.178	309.781	692.768	292.979	1.2412	3.38852e-12	6.54154e-11	HSPA13	21	14371115	14383484	-	4194	protein_coding	heat shock protein family A (Hsp70) member 13 [Source:HGNC Symbol;Acc:HGNC:11375]	-
ENSG00000121621	409.92	363.388	112.835	135.723	386.654	124.279	1.63665	3.43948e-12	6.62583e-11	KIF18A	11	28020620	28108308	-	4668	protein_coding	kinesin family member 18A [Source:HGNC Symbol;Acc:HGNC:29441]	-
ENSG00000174197	1737.91	2000.02	732.892	987.361	1868.96	860.126	1.1193	4.1634e-12	7.96969e-11	MGA	15	41621224	41773081	+	17651	protein_coding	MGA, MAX dimerization protein [Source:HGNC Symbol;Acc:HGNC:14010]	T-box
ENSG00000165072	357.972	362.468	104.238	124.327	360.22	114.282	1.65559	4.19174e-12	8.01549e-11	MAMDC2	9	70043581	70226970	+	3854	protein_coding	MAM domain containing 2 [Source:HGNC Symbol;Acc:HGNC:23673]	-
ENSG00000139154	760.336	740.576	296.595	349.151	750.456	322.873	1.21634	4.42904e-12	8.43375e-11	AEBP2	12	19404045	19720801	+	6572	protein_coding	AE binding protein 2 [Source:HGNC Symbol;Acc:HGNC:24051]	zf-C2H2
ENSG00000164023	380.64	468.265	105.313	153.336	424.453	129.325	1.71354	4.64413e-12	8.83405e-11	SGMS2	4	107824563	107915047	+	7635	protein_coding	sphingomyelin synthase 2 [Source:HGNC Symbol;Acc:HGNC:28395]	-
ENSG00000229152	94.4517	135.236	10.7462	5.18028	114.844	7.96324	3.85628	4.7412e-12	9.00928e-11	ANKRD10-IT1	13	110894639	110899172	-	800	sense_intronic	ANKRD10 intronic transcript 1 [Source:HGNC Symbol;Acc:HGNC:39891]	-
ENSG00000127914	396.697	509.664	153.671	154.372	453.18	154.022	1.55716	4.81828e-12	9.14616e-11	AKAP9	7	91940867	92110673	+	18210	protein_coding	A-kinase anchoring protein 9 [Source:HGNC Symbol;Acc:HGNC:379]	-
ENSG00000198924	408.031	484.824	130.029	167.841	446.428	148.935	1.58304	5.01892e-12	9.50716e-11	DCLRE1A	10	113834725	113854383	-	4600	protein_coding	DNA cross-link repair 1A [Source:HGNC Symbol;Acc:HGNC:17660]	-
ENSG00000174485	432.589	473.785	143.999	175.093	453.187	159.546	1.50554	5.13289e-12	9.69274e-11	DENND4A	15	65658046	65792293	-	10623	protein_coding	DENN domain containing 4A [Source:HGNC Symbol;Acc:HGNC:24321]	-
ENSG00000167193	1644.4	1647.67	727.519	900.332	1646.04	813.925	1.01569	5.14035e-12	9.69673e-11	CRK	17	1420689	1463162	-	4090	protein_coding	CRK proto-oncogene, adaptor protein [Source:HGNC Symbol;Acc:HGNC:2362]	-
ENSG00000163006	403.309	451.705	147.223	153.336	427.507	150.28	1.50826	5.21886e-12	9.82443e-11	CCDC138	2	108786757	108885477	+	5796	protein_coding	coiled-coil domain containing 138 [Source:HGNC Symbol;Acc:HGNC:26531]	-
ENSG00000113441	593.157	540.943	199.88	239.329	567.05	219.604	1.36793	5.23175e-12	9.8385e-11	LNPEP	5	96935394	97037515	+	15266	protein_coding	leucyl and cystinyl aminopeptidase [Source:HGNC Symbol;Acc:HGNC:6656]	-
ENSG00000125657	1059.75	822.453	2130.97	1824.49	941.101	1977.73	-1.07153	5.32886e-12	1.00108e-10	TNFSF9	19	6530999	6535928	+	1665	protein_coding	TNF superfamily member 9 [Source:HGNC Symbol;Acc:HGNC:11939]	-
ENSG00000122591	541.208	600.741	198.805	241.401	570.974	220.103	1.37475	5.44841e-12	1.02142e-10	FAM126A	7	22889371	23014130	-	14499	protein_coding	family with sequence similarity 126 member A [Source:HGNC Symbol;Acc:HGNC:24587]	-
ENSG00000086200	541.208	612.7	200.954	243.473	576.954	222.214	1.37604	5.56668e-12	1.04144e-10	IPO11	5	62403972	62628582	+	7540	protein_coding	importin 11 [Source:HGNC Symbol;Acc:HGNC:20628]	-
ENSG00000130766	314.524	233.672	665.191	727.311	274.098	696.251	-1.34551	5.60974e-12	1.04842e-10	SESN2	1	28259527	28282491	+	3453	protein_coding	sestrin 2 [Source:HGNC Symbol;Acc:HGNC:20746]	-
ENSG00000119397	349.471	390.067	124.656	117.074	369.769	120.865	1.61358	5.71564e-12	1.06508e-10	CNTRL	9	121074863	121177610	+	9417	protein_coding	centriolin [Source:HGNC Symbol;Acc:HGNC:1858]	-
ENSG00000139618	221.962	229.993	35.4625	59.0551	225.977	47.2588	2.25514	6.01909e-12	1.11574e-10	BRCA2	13	32315474	32400266	+	12273	protein_coding	BRCA2, DNA repair associated [Source:HGNC Symbol;Acc:HGNC:1101]	-
ENSG00000205765	1242.98	1282.44	385.789	617.489	1262.71	501.639	1.33113	6.2861e-12	1.16286e-10	C5orf51	5	41904188	41921636	+	5572	protein_coding	chromosome 5 open reading frame 51 [Source:HGNC Symbol;Acc:HGNC:27750]	-
ENSG00000122376	600.713	655.019	197.73	274.555	627.866	236.142	1.40998	6.30203e-12	1.16463e-10	SHLD2	10	87094161	87191468	+	4242	protein_coding	shieldin complex subunit 2 [Source:HGNC Symbol;Acc:HGNC:28773]	-
ENSG00000108679	563.877	454.465	1110.08	1085.79	509.171	1097.93	-1.10884	6.38342e-12	1.17847e-10	LGALS3BP	17	78971238	78980109	-	3584	protein_coding	galectin 3 binding protein [Source:HGNC Symbol;Acc:HGNC:6564]	-
ENSG00000128185	855.732	754.376	1921.42	1490.88	805.054	1706.15	-1.08353	6.44198e-12	1.18687e-10	DGCR6L	22	20314276	20320080	-	1154	protein_coding	DiGeorge syndrome critical region gene 6 like [Source:HGNC Symbol;Acc:HGNC:18551]	-
ENSG00000196678	281.466	300.83	80.5966	85.9926	291.148	83.2946	1.80524	6.53744e-12	1.20323e-10	ERI2	16	20780193	20900349	-	6761	protein_coding	ERI1 exoribonuclease family member 2 [Source:HGNC Symbol;Acc:HGNC:30541]	-
ENSG00000085365	549.709	587.861	180.536	243.473	568.785	212.005	1.42297	7.16077e-12	1.30736e-10	SCAMP1	5	78360583	78479071	+	5106	protein_coding	secretory carrier membrane protein 1 [Source:HGNC Symbol;Acc:HGNC:10563]	-
ENSG00000013375	481.704	545.542	145.074	208.247	513.623	176.66	1.53876	7.30883e-12	1.33305e-10	PGM3	6	83161150	83193936	-	7335	protein_coding	phosphoglucomutase 3 [Source:HGNC Symbol;Acc:HGNC:8907]	-
ENSG00000198586	467.536	513.343	160.119	197.887	490.44	179.003	1.45349	7.34288e-12	1.33792e-10	TLK1	2	170990823	171231314	-	9405	protein_coding	tousled like kinase 1 [Source:HGNC Symbol;Acc:HGNC:11841]	-
ENSG00000139350	403.309	546.462	136.477	173.021	474.886	154.749	1.61715	7.50429e-12	1.36596e-10	NEDD1	12	96907223	96953777	+	4463	protein_coding	neural precursor cell expressed, developmentally down-regulated 1 [Source:HGNC Symbol;Acc:HGNC:7723]	-
ENSG00000158792	391.975	322.91	997.249	757.356	357.442	877.302	-1.29537	8.03717e-12	1.46003e-10	SPATA2L	16	89696343	89701705	-	2482	protein_coding	spermatogenesis associated 2 like [Source:HGNC Symbol;Acc:HGNC:28393]	-
ENSG00000050748	1575.45	1676.19	724.295	889.971	1625.82	807.133	1.01	8.41409e-12	1.52698e-10	MAPK9	5	180233143	180292099	-	8955	protein_coding	mitogen-activated protein kinase 9 [Source:HGNC Symbol;Acc:HGNC:6886]	-
ENSG00000168566	546.875	560.262	141.85	228.968	553.569	185.409	1.57679	8.80672e-12	1.59664e-10	SNRNP48	6	7590199	7611967	+	5836	protein_coding	small nuclear ribonucleoprotein U11/U12 subunit 48 [Source:HGNC Symbol;Acc:HGNC:21368]	-
ENSG00000188092	154.901	208.833	33.3133	32.1177	181.867	32.7155	2.47533	9.14713e-12	1.65505e-10	GPR89B	1	147928393	147993521	+	5143	protein_coding	G protein-coupled receptor 89B [Source:HGNC Symbol;Acc:HGNC:13840]	-
ENSG00000115504	741.446	839.013	310.566	370.908	790.229	340.737	1.21326	9.38448e-12	1.6963e-10	EHBP1	2	62673851	63046487	+	8219	protein_coding	EH domain binding protein 1 [Source:HGNC Symbol;Acc:HGNC:29144]	-
ENSG00000151292	391.975	518.863	148.298	160.589	455.419	154.443	1.5601	9.55031e-12	1.72456e-10	CSNK1G3	5	123512099	123617045	+	5000	protein_coding	casein kinase 1 gamma 3 [Source:HGNC Symbol;Acc:HGNC:2456]	-
ENSG00000104626	986.076	1091.08	421.252	523.208	1038.58	472.23	1.13667	9.63213e-12	1.73761e-10	ERI1	8	9002147	9116746	+	6385	protein_coding	exoribonuclease 1 [Source:HGNC Symbol;Acc:HGNC:23994]	-
ENSG00000127528	111.453	116.836	381.491	325.321	114.145	353.406	-1.63009	1.04138e-11	1.8749e-10	KLF2	19	16324817	16327874	+	2018	protein_coding	Kruppel like factor 2 [Source:HGNC Symbol;Acc:HGNC:6347]	zf-C2H2
ENSG00000129128	466.591	563.022	164.417	207.211	514.807	185.814	1.46962	1.06535e-11	1.91616e-10	SPCS3	4	176319964	176332245	+	6831	protein_coding	signal peptidase complex subunit 3 [Source:HGNC Symbol;Acc:HGNC:26212]	-
ENSG00000041353	225.74	231.833	56.9549	54.9109	228.786	55.9329	2.03244	1.09443e-11	1.96456e-10	RAB27B	18	54717860	54895516	+	7432	protein_coding	RAB27B, member RAS oncogene family [Source:HGNC Symbol;Acc:HGNC:9767]	-
ENSG00000164684	512.873	561.182	203.103	221.716	537.027	212.41	1.33795	1.11463e-11	1.99885e-10	ZNF704	8	80628451	80874781	-	15008	protein_coding	zinc finger protein 704 [Source:HGNC Symbol;Acc:HGNC:32291]	-
ENSG00000272335	128.454	131.556	19.3432	10.3606	130.005	14.8519	3.1341	1.1648e-11	2.07856e-10	AC093297.2	5	44826076	44828592	+	2517	lincRNA	novel transcript	-
ENSG00000153936	616.77	638.459	204.178	280.771	627.615	242.474	1.37121	1.18727e-11	2.11659e-10	HS2ST1	1	86914648	87109998	+	7429	protein_coding	heparan sulfate 2-O-sulfotransferase 1 [Source:HGNC Symbol;Acc:HGNC:5193]	-
ENSG00000181143	1190.09	1409.39	572.773	667.22	1299.74	619.996	1.06772	1.25991e-11	2.23729e-10	MUC16	19	8848844	8981342	-	43830	protein_coding	mucin 16, cell surface associated [Source:HGNC Symbol;Acc:HGNC:15582]	-
ENSG00000115966	403.309	473.785	153.671	160.589	438.547	157.13	1.48078	1.28925e-11	2.28717e-10	ATF2	2	175072250	175168382	-	5751	protein_coding	activating transcription factor 2 [Source:HGNC Symbol;Acc:HGNC:784]	TF_bZIP
ENSG00000129315	1221.26	1391.92	476.057	668.256	1306.59	572.156	1.19086	1.30016e-11	2.30202e-10	CCNT1	12	48688458	48716998	-	7381	protein_coding	cyclin T1 [Source:HGNC Symbol;Acc:HGNC:1599]	-
ENSG00000138592	678.163	791.174	255.76	336.718	734.669	296.239	1.30977	1.33391e-11	2.35032e-10	USP8	15	50424380	50514419	+	20639	protein_coding	ubiquitin specific peptidase 8 [Source:HGNC Symbol;Acc:HGNC:12631]	-
ENSG00000109654	293.745	295.31	68.7758	95.3171	294.528	82.0464	1.84254	1.35396e-11	2.38102e-10	TRIM2	4	153152342	153339320	+	9425	protein_coding	tripartite motif containing 2 [Source:HGNC Symbol;Acc:HGNC:15974]	-
ENSG00000106299	1090.92	1115	461.013	573.975	1102.96	517.494	1.09134	1.38317e-11	2.42769e-10	WASL	7	123681935	123749067	-	4435	protein_coding	Wiskott-Aldrich syndrome like [Source:HGNC Symbol;Acc:HGNC:12735]	-
ENSG00000143971	319.247	381.788	109.611	113.966	350.517	111.789	1.64874	1.39984e-11	2.45458e-10	ETAA1	2	67397319	67412089	+	7480	protein_coding	ETAA1, ATR kinase activator [Source:HGNC Symbol;Acc:HGNC:24648]	-
ENSG00000206560	720.667	952.169	270.805	371.944	836.418	321.374	1.37948	1.40645e-11	2.46379e-10	ANKRD28	3	15667236	15859771	-	11276	protein_coding	ankyrin repeat domain 28 [Source:HGNC Symbol;Acc:HGNC:29024]	-
ENSG00000163291	271.076	266.791	62.328	81.8484	268.934	72.0882	1.8982	1.42241e-11	2.48696e-10	PAQR3	4	78887127	78939438	-	12403	protein_coding	progestin and adipoQ receptor family member 3 [Source:HGNC Symbol;Acc:HGNC:30130]	-
ENSG00000078114	287.133	381.788	104.238	92.2089	334.46	98.2236	1.76842	1.534e-11	2.67178e-10	NEBL	10	20779973	21174187	-	13654	protein_coding	nebulette [Source:HGNC Symbol;Acc:HGNC:16932]	-
ENSG00000106443	715.944	807.734	323.461	352.259	761.839	337.86	1.17294	1.55766e-11	2.7078e-10	PHF14	7	10973336	11169630	+	14051	protein_coding	PHD finger protein 14 [Source:HGNC Symbol;Acc:HGNC:22203]	-
ENSG00000163389	304.134	331.189	95.6413	101.533	317.662	98.5874	1.68786	1.57557e-11	2.73631e-10	POGLUT1	3	119468938	119494708	+	7097	protein_coding	protein O-glucosyltransferase 1 [Source:HGNC Symbol;Acc:HGNC:22954]	-
ENSG00000123575	1144.75	1228.16	506.147	623.705	1186.46	564.926	1.07017	1.60352e-11	2.78219e-10	FAM199X	X	104166620	104195902	+	7457	protein_coding	family with sequence similarity 199, X-linked [Source:HGNC Symbol;Acc:HGNC:25195]	-
ENSG00000069399	421.255	416.747	990.801	831.952	419.001	911.377	-1.1209	1.65117e-11	2.86125e-10	BCL3	19	44747705	44760044	+	3242	protein_coding	B cell CLL/lymphoma 3 [Source:HGNC Symbol;Acc:HGNC:998]	-
ENSG00000180530	200.238	219.873	51.5818	43.5143	210.055	47.5481	2.14427	1.66507e-11	2.88072e-10	NRIP1	21	14961235	15065936	-	8497	protein_coding	nuclear receptor interacting protein 1 [Source:HGNC Symbol;Acc:HGNC:8001]	-
ENSG00000111897	664.94	789.335	249.312	331.538	727.137	290.425	1.3235	1.67746e-11	2.89842e-10	SERINC1	6	122443354	122471822	-	3137	protein_coding	serine incorporator 1 [Source:HGNC Symbol;Acc:HGNC:13464]	-
ENSG00000213064	3043.23	2991.74	1071.4	1654.58	3017.49	1362.99	1.14626	1.67849e-11	2.89842e-10	SFT2D2	1	168225938	168253025	+	11221	protein_coding	SFT2 domain containing 2 [Source:HGNC Symbol;Acc:HGNC:25140]	-
ENSG00000261326	88.7846	116.836	8.59697	3.10817	102.81	5.85257	4.1434	1.68326e-11	2.90391e-10	LINC01355	1	23281308	23286752	-	5445	lincRNA	long intergenic non-protein coding RNA 1355 [Source:HGNC Symbol;Acc:HGNC:50584]	-
ENSG00000014824	607.324	645.819	237.491	282.843	626.572	260.167	1.26759	1.80446e-11	3.09829e-10	SLC30A9	4	41990472	42090457	+	7225	protein_coding	solute carrier family 30 member 9 [Source:HGNC Symbol;Acc:HGNC:1329]	-
ENSG00000170802	271.076	282.431	79.522	79.7763	276.754	79.6491	1.7969	1.82937e-11	3.13809e-10	FOXN2	2	48314637	48379294	+	5481	protein_coding	forkhead box N2 [Source:HGNC Symbol;Acc:HGNC:5281]	Fork
ENSG00000186432	1469.67	1548.31	671.638	828.844	1508.99	750.241	1.00784	1.85937e-11	3.18654e-10	KPNA4	3	160494995	160565588	-	9413	protein_coding	karyopherin subunit alpha 4 [Source:HGNC Symbol;Acc:HGNC:6397]	-
ENSG00000125611	491.149	472.865	1110.08	932.45	482.007	1021.27	-1.08309	1.88517e-11	3.22467e-10	CHCHD5	2	112584240	112589275	+	3759	protein_coding	coiled-coil-helix-coiled-coil-helix domain containing 5 [Source:HGNC Symbol;Acc:HGNC:17840]	-
ENSG00000243449	764.114	674.338	1594.74	1329.26	719.226	1462	-1.0234	1.96998e-11	3.36341e-10	C4orf48	4	2041993	2043970	+	540	protein_coding	chromosome 4 open reading frame 48 [Source:HGNC Symbol;Acc:HGNC:34437]	-
ENSG00000136235	239.907	234.592	523.341	708.662	237.25	616.001	-1.37692	2.04045e-11	3.48046e-10	GPNMB	7	23235967	23275108	+	6040	protein_coding	glycoprotein nmb [Source:HGNC Symbol;Acc:HGNC:4462]	-
ENSG00000108443	473.203	482.064	143.999	197.887	477.634	170.943	1.48141	2.17972e-11	3.71104e-10	RPS6KB1	17	59893046	59950564	+	7687	protein_coding	ribosomal protein S6 kinase B1 [Source:HGNC Symbol;Acc:HGNC:10436]	-
ENSG00000185480	559.154	609.02	226.745	254.87	584.087	240.807	1.27803	2.21234e-11	3.75953e-10	PARPBP	12	102120185	102197520	+	4745	protein_coding	PARP1 binding protein [Source:HGNC Symbol;Acc:HGNC:26074]	-
ENSG00000122008	215.35	253.912	24.7163	61.1273	234.631	42.9218	2.44706	2.3027e-11	3.89849e-10	POLK	5	75511756	75601144	+	9105	protein_coding	DNA polymerase kappa [Source:HGNC Symbol;Acc:HGNC:9183]	-
ENSG00000128513	561.043	650.419	251.461	252.797	605.731	252.129	1.26463	2.50032e-11	4.21219e-10	POT1	7	124822386	124929983	-	5897	protein_coding	protection of telomeres 1 [Source:HGNC Symbol;Acc:HGNC:17284]	-
ENSG00000141446	249.353	292.551	81.6712	66.3075	270.952	73.9894	1.87371	2.5019e-11	4.21219e-10	ESCO1	18	21529281	21600884	-	5288	protein_coding	establishment of sister chromatid cohesion N-acetyltransferase 1 [Source:HGNC Symbol;Acc:HGNC:24645]	-
ENSG00000131437	229.518	215.273	45.1341	60.0912	222.395	52.6126	2.0782	2.56878e-11	4.32078e-10	KIF3A	5	132692628	132737638	-	6860	protein_coding	kinesin family member 3A [Source:HGNC Symbol;Acc:HGNC:6319]	-
ENSG00000163605	562.932	709.297	164.417	267.302	636.115	215.86	1.55823	2.60724e-11	4.38142e-10	PPP4R2	3	72996785	73069199	+	5964	protein_coding	protein phosphatase 4 regulatory subunit 2 [Source:HGNC Symbol;Acc:HGNC:18296]	-
ENSG00000185278	201.182	261.272	55.8803	54.9109	231.227	55.3956	2.06181	2.61958e-11	4.39809e-10	ZBTB37	1	173868082	173903549	+	19464	protein_coding	zinc finger and BTB domain containing 37 [Source:HGNC Symbol;Acc:HGNC:28365]	ZBTB
ENSG00000139687	966.241	1099.36	338.506	507.667	1032.8	423.086	1.2869	2.71727e-11	4.55368e-10	RB1	13	48303726	48599436	+	6452	protein_coding	RB transcriptional corepressor 1 [Source:HGNC Symbol;Acc:HGNC:9884]	-
ENSG00000164118	138.844	188.594	24.7163	30.0456	163.719	27.3809	2.57916	2.75076e-11	4.60555e-10	CEP44	4	174283677	174333380	+	7132	protein_coding	centrosomal protein 44 [Source:HGNC Symbol;Acc:HGNC:29356]	-
ENSG00000075420	795.283	896.051	351.401	412.35	845.667	381.876	1.14669	2.75698e-11	4.61173e-10	FNDC3B	3	172039628	172401665	+	13270	protein_coding	fibronectin type III domain containing 3B [Source:HGNC Symbol;Acc:HGNC:24670]	-
ENSG00000213341	518.54	541.863	141.85	223.788	530.201	182.819	1.53492	2.78648e-11	4.6525e-10	CHUK	10	100188298	100229619	-	6928	protein_coding	conserved helix-loop-helix ubiquitous kinase [Source:HGNC Symbol;Acc:HGNC:1974]	-
ENSG00000157741	481.704	539.103	162.268	215.499	510.403	188.884	1.43338	2.81767e-11	4.70025e-10	UBN2	7	139230356	139308236	+	16386	protein_coding	ubinuclein 2 [Source:HGNC Symbol;Acc:HGNC:21931]	-
ENSG00000165195	340.971	336.709	110.686	113.966	338.84	112.326	1.59278	2.84071e-11	4.73434e-10	PIGA	X	15319451	15335580	-	6321	protein_coding	phosphatidylinositol glycan anchor biosynthesis class A [Source:HGNC Symbol;Acc:HGNC:8957]	-
ENSG00000102081	782.06	845.453	274.028	391.629	813.756	332.829	1.28909	2.8683e-11	4.77595e-10	FMR1	X	147911951	147951125	+	8919	protein_coding	fragile X mental retardation 1 [Source:HGNC Symbol;Acc:HGNC:3775]	-
ENSG00000091409	902.958	1094.76	444.893	482.802	998.861	463.847	1.10659	2.88816e-11	4.80461e-10	ITGA6	2	172427354	172506282	+	6533	protein_coding	integrin subunit alpha 6 [Source:HGNC Symbol;Acc:HGNC:6142]	-
ENSG00000178904	297.523	328.429	83.8205	105.678	312.976	94.749	1.72304	2.92238e-11	4.85709e-10	DPY19L3	19	32405543	32485895	+	10781	protein_coding	dpy-19 like C-mannosyltransferase 3 [Source:HGNC Symbol;Acc:HGNC:27120]	-
ENSG00000116539	1557.51	1747.02	737.19	910.693	1652.27	823.941	1.00358	2.9751e-11	4.93568e-10	ASH1L	1	155335268	155562807	-	13296	protein_coding	ASH1 like histone lysine methyltransferase [Source:HGNC Symbol;Acc:HGNC:19088]	Others
ENSG00000096080	427.866	435.146	890.861	889.971	431.506	890.416	-1.04507	3.1191e-11	5.16043e-10	MRPS18A	6	43671303	43687791	-	1284	protein_coding	mitochondrial ribosomal protein S18A [Source:HGNC Symbol;Acc:HGNC:14515]	-
ENSG00000213625	708.388	865.692	307.342	365.727	787.04	336.535	1.22541	3.12885e-11	5.17185e-10	LEPROT	1	65420587	65436007	+	5237	protein_coding	leptin receptor overlapping transcript [Source:HGNC Symbol;Acc:HGNC:29477]	-
ENSG00000135002	1264.71	1441.59	622.206	723.167	1353.15	672.686	1.00813	3.39521e-11	5.59686e-10	RFK	9	76385517	76394517	-	3877	protein_coding	riboflavin kinase [Source:HGNC Symbol;Acc:HGNC:30324]	-
ENSG00000165813	158.679	186.754	34.3879	32.1177	172.716	33.2528	2.37741	3.45829e-11	5.69567e-10	CCDC186	10	114120862	114174232	-	9003	protein_coding	coiled-coil domain containing 186 [Source:HGNC Symbol;Acc:HGNC:24349]	-
ENSG00000179913	535.541	463.665	1076.77	989.433	499.603	1033.1	-1.04823	3.7442e-11	6.1332e-10	B3GNT3	19	17794828	17813082	+	2301	protein_coding	UDP-GlcNAc:betaGal beta-1,3-N-acetylglucosaminyltransferase 3 [Source:HGNC Symbol;Acc:HGNC:13528]	-
ENSG00000165490	350.416	373.508	96.7159	134.687	361.962	115.702	1.64429	3.77541e-11	6.17874e-10	DDIAS	11	82899975	82958277	+	5339	protein_coding	DNA damage induced apoptosis suppressor [Source:HGNC Symbol;Acc:HGNC:26351]	-
ENSG00000154265	159.623	186.754	36.5371	30.0456	173.189	33.2914	2.38037	3.8715e-11	6.32461e-10	ABCA5	17	69244311	69327244	-	13158	protein_coding	ATP binding cassette subfamily A member 5 [Source:HGNC Symbol;Acc:HGNC:35]	-
ENSG00000112200	430.7	462.745	165.492	175.093	446.722	170.293	1.39124	4.03056e-11	6.56675e-10	ZNF451	6	57086844	57170307	+	16416	protein_coding	zinc finger protein 451 [Source:HGNC Symbol;Acc:HGNC:21091]	-
ENSG00000110315	663.995	680.778	296.595	305.636	672.387	301.116	1.15891	4.03938e-11	6.57521e-10	RNF141	11	10511678	10541230	-	7820	protein_coding	ring finger protein 141 [Source:HGNC Symbol;Acc:HGNC:21159]	-
ENSG00000105849	517.595	561.182	169.79	235.185	539.389	202.487	1.41262	4.06822e-11	6.61032e-10	TWISTNB	7	19695462	19709087	-	3997	protein_coding	TWIST neighbor [Source:HGNC Symbol;Acc:HGNC:18027]	-
ENSG00000109586	389.141	495.864	83.8205	161.625	442.503	122.723	1.84867	4.08016e-11	6.61787e-10	GALNT7	4	173168753	173323967	+	6865	protein_coding	polypeptide N-acetylgalactosaminyltransferase 7 [Source:HGNC Symbol;Acc:HGNC:4129]	-
ENSG00000119906	407.087	424.106	161.193	145.048	415.597	153.12	1.44094	4.09031e-11	6.62842e-10	SLF2	10	100912569	100965136	+	9208	protein_coding	SMC5-SMC6 complex localization factor 2 [Source:HGNC Symbol;Acc:HGNC:17814]	-
ENSG00000111912	799.061	1084.64	384.714	423.747	941.853	404.23	1.22031	4.10008e-11	6.63357e-10	NCOA7	6	125781161	125932030	+	7820	protein_coding	nuclear receptor coactivator 7 [Source:HGNC Symbol;Acc:HGNC:21081]	-
ENSG00000130513	150.178	105.797	412.655	368.836	127.987	390.745	-1.61085	4.11586e-11	6.65203e-10	GDF15	19	18374731	18389176	+	2087	protein_coding	growth differentiation factor 15 [Source:HGNC Symbol;Acc:HGNC:30142]	-
ENSG00000196227	456.202	520.703	186.984	194.778	488.452	190.881	1.35554	4.28363e-11	6.90474e-10	FAM217B	20	59933764	59948680	+	5323	protein_coding	family with sequence similarity 217 member B [Source:HGNC Symbol;Acc:HGNC:16170]	-
ENSG00000269378	368.362	355.109	122.507	128.471	361.735	125.489	1.52715	4.31242e-11	6.93883e-10	AC022149.1	19	14621634	14622242	-	609	processed_pseudogene	integrin beta 1 pseudogene 1	-
ENSG00000165392	424.088	404.787	142.925	161.625	414.438	152.275	1.44399	4.59066e-11	7.37347e-10	WRN	8	31033801	31173769	+	5634	protein_coding	Werner syndrome RecQ like helicase [Source:HGNC Symbol;Acc:HGNC:12791]	-
ENSG00000118960	491.149	478.385	1171.34	918.981	484.767	1045.16	-1.10815	4.65806e-11	7.47512e-10	HS1BP3	2	20560448	20651089	-	9059	protein_coding	HCLS1 binding protein 3 [Source:HGNC Symbol;Acc:HGNC:24979]	-
ENSG00000068796	891.624	892.371	378.267	454.828	891.998	416.547	1.09813	4.70496e-11	7.54372e-10	KIF2A	5	62306162	62537249	+	4774	protein_coding	kinesin family member 2A [Source:HGNC Symbol;Acc:HGNC:6318]	-
ENSG00000215114	480.759	467.345	154.745	199.959	474.052	177.352	1.41758	4.71923e-11	7.55597e-10	UBXN2B	8	58411264	58451501	+	5390	protein_coding	UBX domain protein 2B [Source:HGNC Symbol;Acc:HGNC:27035]	-
ENSG00000182628	853.843	956.769	414.804	446.54	905.306	430.672	1.07173	4.72244e-11	7.55597e-10	SKA2	17	59109951	59155269	-	3148	protein_coding	spindle and kinetochore associated complex subunit 2 [Source:HGNC Symbol;Acc:HGNC:28006]	-
ENSG00000174738	374.973	426.866	112.835	155.408	400.92	134.122	1.57881	4.85936e-11	7.76387e-10	NR1D2	3	23945260	23980618	+	5820	protein_coding	nuclear receptor subfamily 1 group D member 2 [Source:HGNC Symbol;Acc:HGNC:7963]	THR-like
ENSG00000021574	404.253	386.388	107.462	154.372	395.32	130.917	1.5931	4.89335e-11	7.8113e-10	SPAST	2	32063547	32157637	+	9490	protein_coding	spastin [Source:HGNC Symbol;Acc:HGNC:11233]	-
ENSG00000111300	980.409	1111.32	313.789	509.739	1045.87	411.764	1.3441	5.09878e-11	8.11783e-10	NAA25	12	112026689	112109022	-	10128	protein_coding	N(alpha)-acetyltransferase 25, NatB auxiliary subunit [Source:HGNC Symbol;Acc:HGNC:25783]	-
ENSG00000116001	651.717	795.774	248.238	333.61	723.746	290.924	1.31429	5.11515e-11	8.13676e-10	TIA1	2	70209444	70248660	-	6607	protein_coding	TIA1 cytotoxic granule associated RNA binding protein [Source:HGNC Symbol;Acc:HGNC:11802]	-
ENSG00000198707	187.959	222.633	37.6117	52.8388	205.296	45.2253	2.18101	5.17858e-11	8.23045e-10	CEP290	12	88049014	88142216	-	10388	protein_coding	centrosomal protein 290 [Source:HGNC Symbol;Acc:HGNC:29021]	-
ENSG00000197323	1167.42	1355.12	511.52	664.111	1261.27	587.816	1.10108	5.2163e-11	8.27591e-10	TRIM33	1	114392777	114511160	-	9574	protein_coding	tripartite motif containing 33 [Source:HGNC Symbol;Acc:HGNC:16290]	-
ENSG00000055609	1216.54	1308.2	523.341	679.652	1262.37	601.496	1.06909	5.23101e-11	8.29203e-10	KMT2C	7	152134922	152436005	-	20114	protein_coding	lysine methyltransferase 2C [Source:HGNC Symbol;Acc:HGNC:13726]	-
ENSG00000065548	759.392	775.535	351.401	366.764	767.463	359.082	1.09569	5.29722e-11	8.38966e-10	ZC3H15	2	186486156	186509363	+	3125	protein_coding	zinc finger CCCH-type containing 15 [Source:HGNC Symbol;Acc:HGNC:29528]	-
ENSG00000131018	810.396	974.249	410.505	417.53	892.322	414.018	1.10797	5.50241e-11	8.69946e-10	SYNE1	6	152121684	152637801	-	46064	protein_coding	spectrin repeat containing nuclear envelope protein 1 [Source:HGNC Symbol;Acc:HGNC:17089]	-
ENSG00000080200	212.516	278.751	59.1042	66.3075	245.634	62.7059	1.96959	5.51588e-11	8.71317e-10	CRYBG3	3	97822040	97944963	+	10929	protein_coding	crystallin beta-gamma domain containing 3 [Source:HGNC Symbol;Acc:HGNC:34427]	-
ENSG00000104442	805.673	889.611	350.327	422.711	847.642	386.519	1.13255	5.62817e-11	8.86742e-10	ARMC1	8	65602456	65634217	-	3421	protein_coding	armadillo repeat containing 1 [Source:HGNC Symbol;Acc:HGNC:17684]	-
ENSG00000047315	1652.9	1624.67	714.623	923.125	1638.79	818.874	1.00053	5.79522e-11	9.1227e-10	POLR2B	4	56977722	57031168	+	5901	protein_coding	RNA polymerase II subunit B [Source:HGNC Symbol;Acc:HGNC:9188]	-
ENSG00000180773	730.112	736.896	324.536	351.223	733.504	337.879	1.11809	5.8575e-11	9.21275e-10	SLC36A4	11	93144171	93197964	-	9685	protein_coding	solute carrier family 36 member 4 [Source:HGNC Symbol;Acc:HGNC:19660]	-
ENSG00000177425	1272.26	1570.39	628.653	743.888	1421.33	686.271	1.05023	5.86294e-11	9.21333e-10	PAWR	12	79574979	79691097	-	11668	protein_coding	pro-apoptotic WT1 regulator [Source:HGNC Symbol;Acc:HGNC:8614]	-
ENSG00000183718	231.407	230.913	54.8057	65.2715	231.16	60.0386	1.9441	5.92502e-11	9.30278e-10	TRIM52	5	181254417	181261139	-	6562	protein_coding	tripartite motif containing 52 [Source:HGNC Symbol;Acc:HGNC:19024]	-
ENSG00000196182	561.043	438.826	1147.7	1011.19	499.934	1079.44	-1.11066	5.9301e-11	9.30278e-10	STK40	1	36339624	36385896	-	5590	protein_coding	serine/threonine kinase 40 [Source:HGNC Symbol;Acc:HGNC:21373]	-
ENSG00000100889	1005.91	1151.8	2496.35	1885.62	1078.86	2190.98	-1.02183	6.07023e-11	9.50402e-10	PCK2	14	24094053	24110598	+	4189	protein_coding	phosphoenolpyruvate carboxykinase 2, mitochondrial [Source:HGNC Symbol;Acc:HGNC:8725]	-
ENSG00000153956	463.758	582.341	168.716	217.572	523.05	193.144	1.43673	6.07717e-11	9.50402e-10	CACNA2D1	7	81946444	82443798	-	9010	protein_coding	calcium voltage-gated channel auxiliary subunit alpha2delta 1 [Source:HGNC Symbol;Acc:HGNC:1399]	-
ENSG00000114933	174.736	181.234	40.8356	32.1177	177.985	36.4767	2.28804	6.07931e-11	9.50402e-10	INO80D	2	205993721	206086303	-	14373	protein_coding	INO80 complex subunit D [Source:HGNC Symbol;Acc:HGNC:25997]	-
ENSG00000047597	781.116	892.371	282.625	406.134	836.743	344.38	1.28012	6.23027e-11	9.73165e-10	XK	X	37685756	37732130	+	5209	protein_coding	X-linked Kx blood group [Source:HGNC Symbol;Acc:HGNC:12811]	-
ENSG00000086712	1394.11	1551.07	654.444	811.231	1472.59	732.838	1.0065	6.27625e-11	9.79505e-10	TXLNG	X	16786427	16844519	+	4460	protein_coding	taxilin gamma [Source:HGNC Symbol;Acc:HGNC:18578]	-
ENSG00000172888	595.046	702.857	255.76	293.204	648.952	274.482	1.24117	6.28485e-11	9.80005e-10	ZNF621	3	40524878	40574685	+	8354	protein_coding	zinc finger protein 621 [Source:HGNC Symbol;Acc:HGNC:24787]	zf-C2H2
ENSG00000139163	692.331	845.453	255.76	359.511	768.892	307.636	1.32095	6.32208e-11	9.84965e-10	ETNK1	12	22625075	22690665	+	8191	protein_coding	ethanolamine kinase 1 [Source:HGNC Symbol;Acc:HGNC:24649]	-
ENSG00000099804	1084.31	893.291	2255.63	1773.73	988.798	2014.68	-1.0268	6.38429e-11	9.93687e-10	CDC34	19	531712	542092	+	1942	protein_coding	cell division cycle 34 [Source:HGNC Symbol;Acc:HGNC:1734]	-
ENSG00000166123	487.371	407.547	1011.22	897.224	447.459	954.221	-1.09269	6.389e-11	9.93687e-10	GPT2	16	46884378	46931297	+	6354	protein_coding	glutamic--pyruvic transaminase 2 [Source:HGNC Symbol;Acc:HGNC:18062]	-
ENSG00000169093	484.537	456.305	1014.44	910.693	470.421	962.567	-1.03289	6.51207e-11	1.0111e-09	ASMTL	X	1403139	1453762	-	3506	protein_coding	acetylserotonin O-methyltransferase like [Source:HGNC Symbol;Acc:HGNC:751]	-
ENSG00000164176	174.736	206.073	39.761	43.5143	190.405	41.6377	2.19281	6.68264e-11	1.03669e-09	EDIL3	5	83940554	84384793	-	5738	protein_coding	EGF like repeats and discoidin domains 3 [Source:HGNC Symbol;Acc:HGNC:3173]	-
ENSG00000213281	1565.06	1810.5	665.191	917.945	1687.78	791.568	1.092	6.78469e-11	1.05163e-09	NRAS	1	114704469	114716894	-	4449	protein_coding	NRAS proto-oncogene, GTPase [Source:HGNC Symbol;Acc:HGNC:7989]	-
ENSG00000116711	1138.14	1033.13	448.117	571.902	1085.63	510.01	1.08941	7.45772e-11	1.153e-09	PLA2G4A	1	186828953	186988981	+	2875	protein_coding	phospholipase A2 group IVA [Source:HGNC Symbol;Acc:HGNC:9035]	-
ENSG00000254685	265.409	253.912	62.328	81.8484	259.661	72.0882	1.84757	7.5707e-11	1.16947e-09	FPGT	1	74198212	74234086	+	4180	protein_coding	fucose-1-phosphate guanylyltransferase [Source:HGNC Symbol;Acc:HGNC:3825]	-
ENSG00000104524	621.492	589.701	1315.34	1107.54	605.597	1211.44	-1.00018	8.02638e-11	1.23775e-09	PYCR3	8	143603913	143609773	-	3244	protein_coding	pyrroline-5-carboxylate reductase 3 [Source:HGNC Symbol;Acc:HGNC:25846]	-
ENSG00000170412	488.315	463.665	999.398	923.125	475.99	961.261	-1.01397	8.12818e-11	1.25133e-09	GPRC5C	17	74424851	74451653	+	8005	protein_coding	G protein-coupled receptor class C group 5 member C [Source:HGNC Symbol;Acc:HGNC:13309]	-
ENSG00000111247	471.314	563.022	191.283	216.536	517.168	203.909	1.34249	8.24065e-11	1.26542e-09	RAD51AP1	12	4538798	4560048	+	2558	protein_coding	RAD51 associated protein 1 [Source:HGNC Symbol;Acc:HGNC:16956]	-
ENSG00000153339	322.08	430.546	108.537	133.651	376.313	121.094	1.63535	8.39776e-11	1.28846e-09	TRAPPC8	18	31829173	31953136	-	9214	protein_coding	trafficking protein particle complex 8 [Source:HGNC Symbol;Acc:HGNC:29169]	-
ENSG00000136381	1250.54	1396.51	424.475	679.652	1323.53	552.064	1.2609	8.81268e-11	1.34984e-09	IREB2	15	78437431	78501456	+	10806	protein_coding	iron responsive element binding protein 2 [Source:HGNC Symbol;Acc:HGNC:6115]	-
ENSG00000183340	282.411	394.667	103.164	104.642	338.539	103.903	1.70433	8.96934e-11	1.37268e-09	JRKL	11	96389989	96507574	+	3511	protein_coding	JRK like [Source:HGNC Symbol;Acc:HGNC:6200]	-
ENSG00000132640	2051.49	2522.56	1000.47	1272.28	2287.02	1136.37	1.00886	9.08046e-11	1.38851e-09	BTBD3	20	11890723	11926609	+	6228	protein_coding	BTB domain containing 3 [Source:HGNC Symbol;Acc:HGNC:15854]	-
ENSG00000111817	541.208	560.262	200.954	248.653	550.735	224.804	1.29209	9.12851e-11	1.39469e-09	DSE	6	116254173	116444860	+	19193	protein_coding	dermatan sulfate epimerase [Source:HGNC Symbol;Acc:HGNC:21144]	-
ENSG00000133104	971.908	1090.16	516.893	512.847	1031.04	514.87	1.00192	9.72486e-11	1.48082e-09	SPART	13	36301638	36370180	-	6504	protein_coding	spartin [Source:HGNC Symbol;Acc:HGNC:18514]	-
ENSG00000167232	309.802	290.711	88.1189	101.533	300.256	94.8262	1.66219	9.77793e-11	1.48765e-09	ZNF91	19	23304991	23395560	-	10397	protein_coding	zinc finger protein 91 [Source:HGNC Symbol;Acc:HGNC:13166]	zf-C2H2
ENSG00000163320	709.332	859.252	212.775	358.475	784.292	285.625	1.45639	9.79655e-11	1.48924e-09	CGGBP1	3	88051944	88149885	-	6490	protein_coding	CGG triplet repeat binding protein 1 [Source:HGNC Symbol;Acc:HGNC:1888]	-
ENSG00000157181	254.075	232.752	69.8504	65.2715	243.414	67.5609	1.84936	1.01994e-10	1.54531e-09	ODR4	1	186375838	186421378	+	4073	protein_coding	odr-4 GPCR localization factor homolog [Source:HGNC Symbol;Acc:HGNC:24299]	-
ENSG00000039560	1015.36	1027.61	453.49	543.929	1021.48	498.71	1.03401	1.04436e-10	1.57857e-09	RAI14	5	34656237	34832627	+	7687	protein_coding	retinoic acid induced 14 [Source:HGNC Symbol;Acc:HGNC:14873]	-
ENSG00000281398	783.949	870.292	250.387	397.845	827.121	324.116	1.35076	1.0445e-10	1.57857e-09	SNHG4	5	139274102	139284899	+	4469	lincRNA	small nucleolar RNA host gene 4 [Source:HGNC Symbol;Acc:HGNC:32964]	-
ENSG00000139496	1244.87	1369.84	491.102	699.337	1307.35	595.22	1.13467	1.0621e-10	1.60249e-09	NUP58	13	25301524	25349800	+	10422	protein_coding	nucleoporin 58 [Source:HGNC Symbol;Acc:HGNC:20261]	-
ENSG00000128923	235.185	253.912	49.4326	75.632	244.548	62.5323	1.9657	1.0793e-10	1.62576e-09	MINDY2	15	58771192	58861900	+	9454	protein_coding	MINDY lysine 48 deubiquitinase 2 [Source:HGNC Symbol;Acc:HGNC:26954]	-
ENSG00000031003	352.305	411.227	80.5966	142.976	381.766	111.786	1.77031	1.08352e-10	1.63076e-09	FAM13B	5	137937960	138051961	-	6808	protein_coding	family with sequence similarity 13 member B [Source:HGNC Symbol;Acc:HGNC:1335]	-
ENSG00000101773	544.986	670.658	226.745	269.374	607.822	248.06	1.29266	1.08775e-10	1.63577e-09	RBBP8	18	22798261	23026488	+	5091	protein_coding	RB binding protein 8, endonuclease [Source:HGNC Symbol;Acc:HGNC:9891]	-
ENSG00000138138	920.904	1014.73	442.744	500.415	967.816	471.579	1.03703	1.091e-10	1.63914e-09	ATAD1	10	87751512	87841343	-	5067	protein_coding	ATPase family, AAA domain containing 1 [Source:HGNC Symbol;Acc:HGNC:25903]	-
ENSG00000100852	265.409	345.909	75.2235	101.533	305.659	88.3784	1.78926	1.13467e-10	1.6993e-09	ARHGAP5	14	32076114	32159728	+	10888	protein_coding	Rho GTPase activating protein 5 [Source:HGNC Symbol;Acc:HGNC:675]	-
ENSG00000115825	726.334	812.334	332.058	376.088	769.334	354.073	1.11934	1.20945e-10	1.80534e-09	PRKD3	2	37250502	37324808	-	10244	protein_coding	protein kinase D3 [Source:HGNC Symbol;Acc:HGNC:9408]	-
ENSG00000162623	502.483	570.382	204.178	235.185	536.432	219.681	1.28767	1.263e-10	1.88217e-09	TYW3	1	74733152	74766678	+	4616	protein_coding	tRNA-yW synthesizing protein 3 homolog [Source:HGNC Symbol;Acc:HGNC:24757]	-
ENSG00000171016	333.415	399.267	118.208	134.687	366.341	126.448	1.53435	1.35243e-10	2.00721e-09	PYGO1	15	55538890	55588947	-	8615	protein_coding	pygopus family PHD finger 1 [Source:HGNC Symbol;Acc:HGNC:30256]	-
ENSG00000183696	611.103	533.583	1243.34	1068.17	572.343	1155.75	-1.0139	1.36884e-10	2.02826e-09	UPP1	7	48088628	48108733	+	4577	protein_coding	uridine phosphorylase 1 [Source:HGNC Symbol;Acc:HGNC:12576]	-
ENSG00000138346	722.556	670.658	276.178	338.79	696.607	307.484	1.17924	1.37282e-10	2.0325e-09	DNA2	10	68414064	68472121	-	4867	protein_coding	DNA replication helicase/nuclease 2 [Source:HGNC Symbol;Acc:HGNC:2939]	-
ENSG00000081052	739.557	889.611	371.819	381.268	814.584	376.544	1.11333	1.41615e-10	2.09152e-09	COL4A4	2	227002711	227164453	-	10076	protein_coding	collagen type IV alpha 4 chain [Source:HGNC Symbol;Acc:HGNC:2206]	-
ENSG00000154001	744.279	825.213	282.625	388.521	784.746	335.573	1.22496	1.43859e-10	2.11971e-09	PPP2R5E	14	63371357	63543374	-	9188	protein_coding	protein phosphatase 2 regulatory subunit B'epsilon [Source:HGNC Symbol;Acc:HGNC:9313]	-
ENSG00000068912	670.607	699.177	258.984	333.61	684.892	296.297	1.20822	1.45368e-10	2.13654e-09	ERLEC1	2	53787044	53818819	+	2592	protein_coding	endoplasmic reticulum lectin 1 [Source:HGNC Symbol;Acc:HGNC:25222]	-
ENSG00000151849	307.913	366.148	87.0443	123.291	337.03	105.167	1.6791	1.46611e-10	2.15306e-09	CENPJ	13	24882284	24922889	-	5812	protein_coding	centromere protein J [Source:HGNC Symbol;Acc:HGNC:17272]	-
ENSG00000133103	225.74	231.833	49.4326	68.3796	228.786	58.9061	1.95607	1.46792e-10	2.15397e-09	COG6	13	39655627	39791665	+	8051	protein_coding	component of oligomeric golgi complex 6 [Source:HGNC Symbol;Acc:HGNC:18621]	-
ENSG00000175548	390.086	435.146	135.402	166.805	412.616	151.104	1.44866	1.47405e-10	2.16122e-09	ALG10B	12	38316578	38329728	+	11449	protein_coding	ALG10B, alpha-1,2-glucosyltransferase [Source:HGNC Symbol;Acc:HGNC:31088]	-
ENSG00000162694	457.146	418.586	153.671	181.31	437.866	167.49	1.38577	1.56622e-10	2.2853e-09	EXTL2	1	100872372	100895998	-	4834	protein_coding	exostosin like glycosyltransferase 2 [Source:HGNC Symbol;Acc:HGNC:3516]	-
ENSG00000101745	189.848	225.393	56.9549	39.3701	207.62	48.1625	2.10986	1.56871e-10	2.28709e-09	ANKRD12	18	9136228	9285985	+	12252	protein_coding	ankyrin repeat domain 12 [Source:HGNC Symbol;Acc:HGNC:29135]	-
ENSG00000055147	194.571	264.951	54.8057	60.0912	229.761	57.4484	1.99968	1.57214e-10	2.29026e-09	FAM114A2	5	153990128	154038936	-	6543	protein_coding	family with sequence similarity 114 member A2 [Source:HGNC Symbol;Acc:HGNC:1333]	-
ENSG00000198919	213.461	241.032	30.0894	65.2715	227.247	47.6804	2.24975	1.57677e-10	2.29516e-09	DZIP3	3	108589682	108694846	+	6972	protein_coding	DAZ interacting zinc finger protein 3 [Source:HGNC Symbol;Acc:HGNC:30938]	-
ENSG00000167766	216.294	218.953	35.4625	63.1994	217.624	49.3309	2.13874	1.59015e-10	2.31278e-09	ZNF83	19	52594060	52690496	-	8028	protein_coding	zinc finger protein 83 [Source:HGNC Symbol;Acc:HGNC:13158]	zf-C2H2
ENSG00000119844	470.369	581.421	204.178	217.572	525.895	210.875	1.31839	1.60575e-10	2.33175e-09	AFTPH	2	64524305	64593005	+	5767	protein_coding	aftiphilin [Source:HGNC Symbol;Acc:HGNC:25951]	-
ENSG00000138166	277.688	328.429	688.832	662.039	303.059	675.436	-1.15587	1.633e-10	2.36186e-09	DUSP5	10	110497838	110511544	+	2615	protein_coding	dual specificity phosphatase 5 [Source:HGNC Symbol;Acc:HGNC:3071]	-
ENSG00000102595	287.133	313.71	90.2682	102.569	300.422	96.4188	1.63918	1.63966e-10	2.36962e-09	UGGT2	13	95801580	96053482	-	8105	protein_coding	UDP-glucose glycoprotein glucosyltransferase 2 [Source:HGNC Symbol;Acc:HGNC:15664]	-
ENSG00000163660	680.052	768.175	307.342	350.187	724.114	328.764	1.13893	1.70974e-10	2.46697e-09	CCNL1	3	157146508	157160760	-	8729	protein_coding	cyclin L1 [Source:HGNC Symbol;Acc:HGNC:20569]	-
ENSG00000085449	385.363	481.144	142.925	171.985	433.254	157.455	1.45988	1.74956e-10	2.52043e-09	WDFY1	2	223855716	223945387	-	5516	protein_coding	WD repeat and FYVE domain containing 1 [Source:HGNC Symbol;Acc:HGNC:20451]	-
ENSG00000138376	357.027	451.705	111.761	157.48	404.366	134.621	1.58588	1.79118e-10	2.57425e-09	BARD1	2	214725646	214809711	-	6067	protein_coding	BRCA1 associated RING domain 1 [Source:HGNC Symbol;Acc:HGNC:952]	-
ENSG00000130150	331.525	376.268	133.253	110.858	353.897	122.055	1.53659	1.84445e-10	2.64662e-09	MOSPD2	X	14873441	14922327	+	5656	protein_coding	motile sperm domain containing 2 [Source:HGNC Symbol;Acc:HGNC:28381]	-
ENSG00000137776	1030.47	1149.96	506.147	582.263	1090.22	544.205	1.00218	1.89574e-10	2.71807e-09	SLTM	15	58879045	58933653	-	8157	protein_coding	SAFB like transcription modulator [Source:HGNC Symbol;Acc:HGNC:20709]	-
ENSG00000144824	757.503	799.454	274.028	388.521	778.478	331.275	1.2319	1.92393e-10	2.75415e-09	PHLDB2	3	111732497	111976517	+	12309	protein_coding	pleckstrin homology like domain family B member 2 [Source:HGNC Symbol;Acc:HGNC:29573]	-
ENSG00000138604	497.76	554.742	220.297	222.752	526.251	221.525	1.24836	1.98131e-10	2.83182e-09	GLCE	15	69160584	69272217	+	6630	protein_coding	glucuronic acid epimerase [Source:HGNC Symbol;Acc:HGNC:17855]	-
ENSG00000213047	185.125	184.914	42.9848	42.4783	185.02	42.7316	2.11436	2.0201e-10	2.88272e-09	DENND1B	1	197504748	197775696	-	13203	protein_coding	DENN domain containing 1B [Source:HGNC Symbol;Acc:HGNC:28404]	-
ENSG00000145743	316.413	381.788	119.283	121.218	349.1	120.251	1.53773	2.04481e-10	2.91112e-09	FBXL17	5	107859035	108382098	-	8125	protein_coding	F-box and leucine rich repeat protein 17 [Source:HGNC Symbol;Acc:HGNC:13615]	-
ENSG00000254004	234.24	302.67	69.8504	82.8844	268.455	76.3674	1.8132	2.06319e-10	2.93499e-09	ZNF260	19	36510695	36528660	-	5952	protein_coding	zinc finger protein 260 [Source:HGNC Symbol;Acc:HGNC:13499]	zf-C2H2
ENSG00000165650	739.557	908.931	330.983	403.025	824.244	367.004	1.16698	2.16449e-10	3.06949e-09	PDZD8	10	117277274	117375467	-	9881	protein_coding	PDZ domain containing 8 [Source:HGNC Symbol;Acc:HGNC:26974]	-
ENSG00000203880	463.758	528.983	142.925	215.499	496.37	179.212	1.46872	2.23996e-10	3.16945e-09	PCMTD2	20	64255695	64287821	+	5997	protein_coding	protein-L-isoaspartate (D-aspartate) O-methyltransferase domain containing 2 [Source:HGNC Symbol;Acc:HGNC:15882]	-
ENSG00000185658	620.548	712.977	287.998	310.817	666.762	299.408	1.15498	2.2855e-10	3.22598e-09	BRWD1	21	39184176	39321559	-	19794	protein_coding	bromodomain and WD repeat domain containing 1 [Source:HGNC Symbol;Acc:HGNC:12760]	-
ENSG00000165983	323.025	349.589	118.208	117.074	336.307	117.641	1.51551	2.32022e-10	3.27245e-09	PTER	10	16436943	16513745	+	4003	protein_coding	phosphotriesterase related [Source:HGNC Symbol;Acc:HGNC:9590]	-
ENSG00000165434	339.082	343.149	117.134	124.327	341.115	120.73	1.49826	2.34341e-10	3.30003e-09	PGM2L1	11	74330318	74398473	-	8820	protein_coding	phosphoglucomutase 2 like 1 [Source:HGNC Symbol;Acc:HGNC:20898]	-
ENSG00000122435	208.738	289.791	53.7311	73.5599	249.264	63.6455	1.96855	2.38382e-10	3.35434e-09	TRMT13	1	100133150	100150497	+	4133	protein_coding	tRNA methyltransferase 13 homolog [Source:HGNC Symbol;Acc:HGNC:25502]	-
ENSG00000111674	508.15	446.186	992.95	927.269	477.168	960.11	-1.00881	2.44871e-10	3.44297e-09	ENO2	12	6913745	6923698	+	4281	protein_coding	enolase 2 [Source:HGNC Symbol;Acc:HGNC:3353]	-
ENSG00000136243	417.477	498.624	177.313	182.346	458.05	179.829	1.34896	2.57848e-10	3.61704e-09	NUPL2	7	23181827	23201011	+	4366	protein_coding	nucleoporin like 2 [Source:HGNC Symbol;Acc:HGNC:17010]	-
ENSG00000005810	1038.02	1114.08	390.088	568.794	1076.05	479.441	1.16573	2.6004e-10	3.64217e-09	MYCBP2	13	77044655	77327050	-	15945	protein_coding	MYC binding protein 2, E3 ubiquitin protein ligase [Source:HGNC Symbol;Acc:HGNC:23386]	-
ENSG00000129292	455.257	532.663	157.969	215.499	493.96	186.734	1.40264	2.66057e-10	3.72357e-09	PHF20L1	8	132775358	132848807	+	20571	protein_coding	PHD finger protein 20 like 1 [Source:HGNC Symbol;Acc:HGNC:24280]	-
ENSG00000143228	640.383	661.459	284.775	311.853	650.921	298.314	1.12542	2.96249e-10	4.11757e-09	NUF2	1	163266576	163355764	+	3362	protein_coding	NUF2, NDC80 kinetochore complex component [Source:HGNC Symbol;Acc:HGNC:14621]	-
ENSG00000165934	1515.01	1522.55	624.355	859.926	1518.78	742.14	1.0327	2.96957e-10	4.12425e-09	CPSF2	14	92121937	92172145	+	13595	protein_coding	cleavage and polyadenylation specific factor 2 [Source:HGNC Symbol;Acc:HGNC:2325]	-
ENSG00000196712	1464.95	1488.51	494.326	795.69	1476.73	645.008	1.19446	3.1795e-10	4.40234e-09	NF1	17	31094927	31382116	+	27130	protein_coding	neurofibromin 1 [Source:HGNC Symbol;Acc:HGNC:7765]	-
ENSG00000077458	300.356	355.109	66.6265	119.146	327.732	92.8864	1.8172	3.24028e-10	4.47627e-09	FAM76B	11	95768942	95790409	-	6042	protein_coding	family with sequence similarity 76 member B [Source:HGNC Symbol;Acc:HGNC:28492]	-
ENSG00000144366	225.74	257.592	71.9996	66.3075	241.666	69.1536	1.80564	3.30039e-10	4.55238e-09	GULP1	2	188291669	188595931	+	11979	protein_coding	GULP, engulfment adaptor PTB domain containing 1 [Source:HGNC Symbol;Acc:HGNC:18649]	-
ENSG00000158290	1183.48	1241.96	466.386	662.039	1212.72	564.212	1.1034	3.3436e-10	4.60848e-09	CUL4B	X	120524609	120575794	-	7031	protein_coding	cullin 4B [Source:HGNC Symbol;Acc:HGNC:2555]	-
ENSG00000152818	421.255	464.585	124.656	188.562	442.92	156.609	1.49874	3.38268e-10	4.65881e-09	UTRN	6	144285701	144853034	+	14604	protein_coding	utrophin [Source:HGNC Symbol;Acc:HGNC:12635]	-
ENSG00000180488	228.573	253.912	62.328	74.596	241.242	68.462	1.81643	3.39933e-10	4.67466e-09	MIGA1	1	77779624	77879539	+	10128	protein_coding	mitoguardin 1 [Source:HGNC Symbol;Acc:HGNC:24741]	-
ENSG00000165244	609.214	784.735	270.805	322.213	696.974	296.509	1.2328	3.46989e-10	4.76808e-09	ZNF367	9	96385941	96418329	-	3646	protein_coding	zinc finger protein 367 [Source:HGNC Symbol;Acc:HGNC:18320]	zf-C2H2
ENSG00000135341	493.982	513.343	165.492	227.932	503.663	196.712	1.35548	3.47932e-10	4.77743e-09	MAP3K7	6	90513573	90587045	-	7227	protein_coding	mitogen-activated protein kinase kinase kinase 7 [Source:HGNC Symbol;Acc:HGNC:6859]	-
ENSG00000147408	663.051	858.332	308.416	356.403	760.692	332.41	1.1942	3.48783e-10	4.78549e-09	CSGALNACT1	8	19404161	19758029	-	6580	protein_coding	chondroitin sulfate N-acetylgalactosaminyltransferase 1 [Source:HGNC Symbol;Acc:HGNC:24290]	-
ENSG00000145390	185.125	231.833	41.9102	58.0191	208.479	49.9647	2.05965	3.52182e-10	4.82848e-09	USP53	4	119212587	119295517	+	11950	protein_coding	ubiquitin specific peptidase 53 [Source:HGNC Symbol;Acc:HGNC:29255]	-
ENSG00000125968	467.536	402.947	1040.23	828.844	435.241	934.539	-1.1024	3.56573e-10	4.88499e-09	ID1	20	31605283	31606515	+	1233	protein_coding	inhibitor of DNA binding 1, HLH protein [Source:HGNC Symbol;Acc:HGNC:5360]	bHLH
ENSG00000257621	232.351	265.871	61.2534	79.7763	249.111	70.5148	1.81981	3.5742e-10	4.89291e-09	PSMA3-AS1	14	58265365	58298134	-	7409	antisense	PSMA3 antisense RNA 1 [Source:HGNC Symbol;Acc:HGNC:26445]	-
ENSG00000263528	361.75	300.83	836.055	668.256	331.29	752.155	-1.18296	3.64982e-10	4.98891e-09	IKBKE	1	206470476	206496889	+	3791	protein_coding	inhibitor of nuclear factor kappa B kinase subunit epsilon [Source:HGNC Symbol;Acc:HGNC:14552]	-
ENSG00000165525	231.407	251.152	71.9996	68.3796	241.279	70.1896	1.78169	3.79775e-10	5.18332e-09	NEMF	14	49782083	49853203	-	9426	protein_coding	nuclear export mediator factor [Source:HGNC Symbol;Acc:HGNC:10663]	-
ENSG00000215424	314.524	336.709	98.8652	122.255	325.617	110.56	1.55761	3.83273e-10	5.2193e-09	MCM3AP-AS1	21	46229217	46259390	+	7605	antisense	MCM3AP antisense RNA 1 [Source:HGNC Symbol;Acc:HGNC:16417]	-
ENSG00000005812	420.31	494.944	177.313	187.526	457.627	182.419	1.32689	4.04613e-10	5.49718e-09	FBXL3	13	76992598	77027195	-	7082	protein_coding	F-box and leucine rich repeat protein 3 [Source:HGNC Symbol;Acc:HGNC:13599]	-
ENSG00000135919	111.453	171.114	455.639	379.196	141.284	417.418	-1.56185	4.0489e-10	5.49718e-09	SERPINE2	2	223975112	224039319	-	8891	protein_coding	serpin family E member 2 [Source:HGNC Symbol;Acc:HGNC:8951]	-
ENSG00000174373	380.64	420.426	130.029	165.769	400.533	147.899	1.43659	4.23326e-10	5.73463e-09	RALGAPA1	14	35538352	35809304	-	14258	protein_coding	Ral GTPase activating protein catalytic alpha subunit 1 [Source:HGNC Symbol;Acc:HGNC:17770]	-
ENSG00000135932	951.129	1081.89	458.863	541.857	1016.51	500.36	1.02233	4.24969e-10	5.7526e-09	CAB39	2	230712845	230821075	+	5360	protein_coding	calcium binding protein 39 [Source:HGNC Symbol;Acc:HGNC:20292]	-
ENSG00000155100	292.8	298.07	105.313	89.1007	295.435	97.2068	1.6044	4.38436e-10	5.93047e-09	OTUD6B	8	91070196	91087095	+	3977	protein_coding	OTU domain containing 6B [Source:HGNC Symbol;Acc:HGNC:24281]	-
ENSG00000102908	933.183	964.129	384.714	508.703	948.656	446.709	1.08601	4.73267e-10	6.38735e-09	NFAT5	16	69565094	69704666	+	16401	protein_coding	nuclear factor of activated T cells 5 [Source:HGNC Symbol;Acc:HGNC:7774]	RHD
ENSG00000064313	682.886	796.694	309.491	365.727	739.79	337.609	1.13148	4.77842e-10	6.43475e-09	TAF2	8	119730775	119832863	-	6547	protein_coding	TATA-box binding protein associated factor 2 [Source:HGNC Symbol;Acc:HGNC:11536]	-
ENSG00000164323	318.302	366.148	82.7458	131.579	342.225	107.162	1.67372	4.95768e-10	6.66133e-09	CFAP97	4	185159665	185209504	-	7192	protein_coding	cilia and flagella associated protein 97 [Source:HGNC Symbol;Acc:HGNC:29276]	-
ENSG00000047188	602.602	712.057	248.238	315.997	657.329	282.117	1.21985	4.99055e-10	6.70054e-09	YTHDC2	5	113513683	113595285	+	10816	protein_coding	YTH domain containing 2 [Source:HGNC Symbol;Acc:HGNC:24721]	-
ENSG00000162409	395.753	453.545	164.417	169.913	424.649	167.165	1.34502	5.21131e-10	6.97119e-09	PRKAA2	1	56645322	56715335	+	9354	protein_coding	protein kinase AMP-activated catalytic subunit alpha 2 [Source:HGNC Symbol;Acc:HGNC:9377]	-
ENSG00000198042	469.425	574.061	206.327	224.824	521.743	215.576	1.27507	5.37573e-10	7.18583e-09	MAK16	8	33484750	33501260	+	4846	protein_coding	MAK16 homolog [Source:HGNC Symbol;Acc:HGNC:13703]	-
ENSG00000132953	591.268	624.66	168.716	282.843	607.964	225.779	1.42795	5.38444e-10	7.19219e-09	XPO4	13	20777329	20903048	-	10500	protein_coding	exportin 4 [Source:HGNC Symbol;Acc:HGNC:17796]	-
ENSG00000118922	360.806	469.185	117.134	166.805	414.995	141.969	1.54666	5.42464e-10	7.22994e-09	KLF12	13	73686089	73995056	-	10923	protein_coding	Kruppel like factor 12 [Source:HGNC Symbol;Acc:HGNC:6346]	zf-C2H2
ENSG00000053900	233.296	248.392	71.9996	70.4518	240.844	71.2257	1.75779	5.43281e-10	7.23551e-09	ANAPC4	4	25377213	25418498	+	7494	protein_coding	anaphase promoting complex subunit 4 [Source:HGNC Symbol;Acc:HGNC:19990]	-
ENSG00000114107	280.522	331.189	101.014	103.606	305.855	102.31	1.57998	5.55727e-10	7.39585e-09	CEP70	3	138494344	138594538	-	4420	protein_coding	centrosomal protein 70 [Source:HGNC Symbol;Acc:HGNC:29972]	-
ENSG00000079134	356.083	391.907	136.477	145.048	373.995	140.762	1.40964	5.65195e-10	7.50535e-09	THOC1	18	214520	268050	-	8102	protein_coding	THO complex 1 [Source:HGNC Symbol;Acc:HGNC:19070]	-
ENSG00000204186	148.289	181.234	35.4625	34.1898	164.762	34.8262	2.24254	5.78624e-10	7.66128e-09	ZDBF2	2	206274663	206314438	+	10912	protein_coding	zinc finger DBF-type containing 2 [Source:HGNC Symbol;Acc:HGNC:29313]	-
ENSG00000119927	444.868	526.223	155.82	214.463	485.545	185.142	1.3902	5.96616e-10	7.87654e-09	GPAM	10	112149864	112215377	-	9808	protein_coding	glycerol-3-phosphate acyltransferase, mitochondrial [Source:HGNC Symbol;Acc:HGNC:24865]	-
ENSG00000087448	521.373	618.22	222.447	262.122	569.797	242.284	1.23344	6.32925e-10	8.33795e-09	KLHL42	12	27780020	27803040	+	7622	protein_coding	kelch like family member 42 [Source:HGNC Symbol;Acc:HGNC:29252]	-
ENSG00000178338	104.841	154.555	19.3432	19.685	129.698	19.5141	2.73283	6.32943e-10	8.33795e-09	ZNF354B	5	178859953	178888122	+	3750	protein_coding	zinc finger protein 354B [Source:HGNC Symbol;Acc:HGNC:17197]	zf-C2H2
ENSG00000066933	343.804	416.747	131.104	148.156	380.275	139.63	1.4452	6.64124e-10	8.72973e-09	MYO9A	15	71822289	72118577	-	20253	protein_coding	myosin IXA [Source:HGNC Symbol;Acc:HGNC:7608]	-
ENSG00000106415	552.542	595.221	189.133	272.483	573.882	230.808	1.31318	6.85116e-10	8.98615e-09	GLCCI1	7	7968794	8094272	+	6885	protein_coding	glucocorticoid induced 1 [Source:HGNC Symbol;Acc:HGNC:18713]	-
ENSG00000260916	268.243	265.871	74.1489	92.2089	267.057	83.1789	1.68195	6.87503e-10	9.01095e-09	CCPG1	15	55340032	55408510	-	8790	protein_coding	cell cycle progression 1 [Source:HGNC Symbol;Acc:HGNC:24227]	-
ENSG00000131791	447.701	528.063	170.865	216.536	487.882	193.7	1.33215	7.06537e-10	9.25053e-09	PRKAB2	1	147155106	147172550	-	5460	protein_coding	protein kinase AMP-activated non-catalytic subunit beta 2 [Source:HGNC Symbol;Acc:HGNC:9379]	-
ENSG00000101974	351.36	416.747	112.835	156.444	384.053	134.64	1.51129	7.068e-10	9.25053e-09	ATP11C	X	139726346	139945276	-	7407	protein_coding	ATPase phospholipid transporting 11C [Source:HGNC Symbol;Acc:HGNC:13554]	-
ENSG00000125652	760.336	685.378	1718.32	1253.63	722.857	1485.97	-1.0395	7.09393e-10	9.26848e-09	ALKBH7	19	6372433	6375251	+	1455	protein_coding	alkB homolog 7 [Source:HGNC Symbol;Acc:HGNC:21306]	-
ENSG00000057663	439.2	479.305	197.73	181.31	459.252	189.52	1.27731	7.09649e-10	9.26848e-09	ATG5	6	106045423	106325791	-	5655	protein_coding	autophagy related 5 [Source:HGNC Symbol;Acc:HGNC:589]	-
ENSG00000152193	234.24	237.352	67.7011	71.4878	235.796	69.5945	1.76027	7.09702e-10	9.26848e-09	RNF219	13	78614291	78659179	-	3529	protein_coding	ring finger protein 219 [Source:HGNC Symbol;Acc:HGNC:20308]	-
ENSG00000011566	305.079	353.269	90.2682	126.399	329.174	108.333	1.60232	7.23392e-10	9.4337e-09	MAP4K3	2	39249266	39437312	-	6067	protein_coding	mitogen-activated protein kinase kinase kinase kinase 3 [Source:HGNC Symbol;Acc:HGNC:6865]	-
ENSG00000168564	310.746	394.667	131.104	115.002	352.707	123.053	1.51988	7.2728e-10	9.47759e-09	CDKN2AIP	4	183444591	183448198	+	3193	protein_coding	CDKN2A interacting protein [Source:HGNC Symbol;Acc:HGNC:24325]	-
ENSG00000121486	597.879	643.059	268.655	298.384	620.469	283.52	1.12968	7.27911e-10	9.47901e-09	TRMT1L	1	185118098	185157072	-	4945	protein_coding	tRNA methyltransferase 1 like [Source:HGNC Symbol;Acc:HGNC:16782]	-
ENSG00000136643	476.981	487.584	159.044	219.644	482.283	189.344	1.34794	7.29796e-10	9.48965e-09	RPS6KC1	1	213051233	213274773	+	6190	protein_coding	ribosomal protein S6 kinase C1 [Source:HGNC Symbol;Acc:HGNC:10439]	-
ENSG00000122417	418.421	482.064	167.641	192.706	450.243	180.174	1.32101	7.30295e-10	9.48965e-09	ODF2L	1	86346824	86396342	-	10898	protein_coding	outer dense fiber of sperm tails 2 like [Source:HGNC Symbol;Acc:HGNC:29225]	-
ENSG00000159256	180.403	275.071	59.1042	54.9109	227.737	57.0075	1.99882	7.48187e-10	9.7152e-09	MORC3	21	36320189	36386148	+	6408	protein_coding	MORC family CW-type zinc finger 3 [Source:HGNC Symbol;Acc:HGNC:23572]	-
ENSG00000117650	1048.41	1063.49	425.55	580.191	1055.95	502.87	1.06973	7.58751e-10	9.84533e-09	NEK2	1	211658657	211675630	-	3095	protein_coding	NIMA related kinase 2 [Source:HGNC Symbol;Acc:HGNC:7745]	-
ENSG00000070950	424.088	431.466	153.671	185.454	427.777	169.562	1.33444	7.6475e-10	9.90196e-09	RAD18	3	8775402	8963773	-	6983	protein_coding	RAD18, E3 ubiquitin protein ligase [Source:HGNC Symbol;Acc:HGNC:18278]	-
ENSG00000086848	386.307	410.307	139.701	166.805	398.307	153.253	1.37742	7.67118e-10	9.92555e-09	ALG9	11	111782195	111871581	-	8013	protein_coding	ALG9, alpha-1,2-mannosyltransferase [Source:HGNC Symbol;Acc:HGNC:15672]	-
ENSG00000172469	179.458	160.995	29.0148	43.5143	170.227	36.2645	2.22867	7.6878e-10	9.93996e-09	MANEA	6	95577543	95609457	+	5187	protein_coding	mannosidase endo-alpha [Source:HGNC Symbol;Acc:HGNC:21072]	-
ENSG00000182150	255.02	300.83	90.2682	88.0647	277.925	89.1664	1.6404	7.73946e-10	9.9884e-09	ERCC6L2	9	95875701	96014571	+	10352	protein_coding	ERCC excision repair 6 like 2 [Source:HGNC Symbol;Acc:HGNC:26922]	-
ENSG00000006634	701.776	770.015	309.491	375.052	735.896	342.271	1.10396	7.74175e-10	9.9884e-09	DBF4	7	87876216	87909541	+	4583	protein_coding	DBF4 zinc finger [Source:HGNC Symbol;Acc:HGNC:17364]	-
ENSG00000147804	422.199	345.909	909.13	751.14	384.054	830.135	-1.11211	8.14606e-10	1.04728e-08	SLC39A4	8	144409742	144416895	-	5033	protein_coding	solute carrier family 39 member 4 [Source:HGNC Symbol;Acc:HGNC:17129]	-
ENSG00000163939	621.492	779.215	280.476	335.682	700.354	308.079	1.18452	8.21346e-10	1.05446e-08	PBRM1	3	52545352	52685917	-	9654	protein_coding	polybromo 1 [Source:HGNC Symbol;Acc:HGNC:30064]	HMG
ENSG00000139291	544.042	597.981	150.447	261.086	571.011	205.766	1.47133	8.25158e-10	1.0585e-08	TMEM19	12	71686087	71705046	+	6488	protein_coding	transmembrane protein 19 [Source:HGNC Symbol;Acc:HGNC:25605]	-
ENSG00000048740	596.935	681.698	266.506	309.781	639.316	288.143	1.14946	8.69768e-10	1.1094e-08	CELF2	10	10798397	11336675	+	10978	protein_coding	CUGBP Elav-like family member 2 [Source:HGNC Symbol;Acc:HGNC:2550]	-
ENSG00000093144	643.216	630.18	289.073	307.708	636.698	298.391	1.09321	8.7019e-10	1.1094e-08	ECHDC1	6	127288710	127343609	-	5678	protein_coding	ethylmalonyl-CoA decarboxylase 1 [Source:HGNC Symbol;Acc:HGNC:21489]	-
ENSG00000196670	327.747	347.749	103.164	133.651	337.748	118.407	1.51131	8.88205e-10	1.12915e-08	ZFP62	5	180847611	180861285	-	4197	protein_coding	ZFP62 zinc finger protein [Source:HGNC Symbol;Acc:HGNC:23241]	zf-C2H2
ENSG00000189079	450.535	518.863	185.909	214.463	484.699	200.186	1.27544	8.88227e-10	1.12915e-08	ARID2	12	45729665	45908040	+	12127	protein_coding	AT-rich interaction domain 2 [Source:HGNC Symbol;Acc:HGNC:18037]	ARID
ENSG00000029153	552.542	646.739	228.894	285.951	599.641	257.423	1.2195	9.13279e-10	1.15856e-08	ARNTL2	12	27332854	27425289	+	6983	protein_coding	aryl hydrocarbon receptor nuclear translocator like 2 [Source:HGNC Symbol;Acc:HGNC:18984]	bHLH
ENSG00000188725	605.435	632.94	247.163	305.636	619.188	276.4	1.16308	9.2164e-10	1.16835e-08	SMIM15	5	61157709	61162474	-	2889	protein_coding	small integral membrane protein 15 [Source:HGNC Symbol;Acc:HGNC:33861]	-
ENSG00000126773	445.812	494.024	150.447	211.355	469.918	180.901	1.37631	9.47722e-10	1.19724e-08	PCNX4	14	60091911	60169133	+	22042	protein_coding	pecanex 4 [Source:HGNC Symbol;Acc:HGNC:20349]	-
ENSG00000166225	274.854	339.469	91.3428	110.858	307.162	101.1	1.60269	9.8623e-10	1.24329e-08	FRS2	12	69470349	69579789	+	7242	protein_coding	fibroblast growth factor receptor substrate 2 [Source:HGNC Symbol;Acc:HGNC:16971]	-
ENSG00000168283	254.075	354.189	92.4174	99.4613	304.132	95.9394	1.66454	1.0016e-09	1.26092e-08	BMI1	10	22321211	22331484	+	4283	protein_coding	BMI1 proto-oncogene, polycomb ring finger [Source:HGNC Symbol;Acc:HGNC:1066]	-
ENSG00000181827	471.314	516.103	175.163	226.896	493.709	201.03	1.29557	1.02066e-09	1.28047e-08	RFX7	15	56087280	56243266	-	10588	protein_coding	regulatory factor X7 [Source:HGNC Symbol;Acc:HGNC:25777]	RFX
ENSG00000147548	1378.05	1440.67	524.415	789.474	1409.36	656.945	1.10069	1.02161e-09	1.28078e-08	NSD3	8	38269697	38382272	-	15252	protein_coding	nuclear receptor binding SET domain protein 3 [Source:HGNC Symbol;Acc:HGNC:12767]	-
ENSG00000187522	306.024	346.829	120.358	112.93	326.426	116.644	1.48502	1.08511e-09	1.35664e-08	HSPA14	10	14838164	14871741	+	2644	protein_coding	heat shock protein family A (Hsp70) member 14 [Source:HGNC Symbol;Acc:HGNC:29526]	-
ENSG00000160201	134.121	120.516	24.7163	16.5769	127.319	20.6466	2.62675	1.1105e-09	1.38744e-08	U2AF1	21	43092956	43107587	-	11112	protein_coding	U2 small nuclear RNA auxiliary factor 1 [Source:HGNC Symbol;Acc:HGNC:12453]	-
ENSG00000078177	132.232	141.675	23.6417	26.9374	136.954	25.2896	2.43639	1.11658e-09	1.39311e-08	N4BP2	4	40056826	40158252	+	9835	protein_coding	NEDD4 binding protein 2 [Source:HGNC Symbol;Acc:HGNC:29851]	-
ENSG00000166823	288.078	270.471	757.608	552.217	279.274	654.913	-1.22936	1.12777e-09	1.40611e-08	MESP1	15	89748661	89751310	-	2369	protein_coding	mesoderm posterior bHLH transcription factor 1 [Source:HGNC Symbol;Acc:HGNC:29658]	bHLH
ENSG00000214530	187.959	159.155	479.281	398.881	173.557	439.081	-1.33916	1.14217e-09	1.42211e-08	STARD10	11	72754729	72793681	-	3710	protein_coding	StAR related lipid transfer domain containing 10 [Source:HGNC Symbol;Acc:HGNC:10666]	-
ENSG00000162614	204.016	254.832	53.7311	71.4878	229.424	62.6094	1.87257	1.16369e-09	1.44792e-08	NEXN	1	77888513	77943895	+	4436	protein_coding	nexilin F-actin binding protein [Source:HGNC Symbol;Acc:HGNC:29557]	-
ENSG00000156735	450.535	433.306	163.342	195.814	441.92	179.578	1.29854	1.17361e-09	1.45727e-08	BAG4	8	38176533	38213301	+	4809	protein_coding	BCL2 associated athanogene 4 [Source:HGNC Symbol;Acc:HGNC:940]	-
ENSG00000238103	131.288	107.637	422.326	294.24	119.462	358.283	-1.5845	1.18701e-09	1.4729e-08	RPL9P7	X	23836742	23837321	-	580	processed_pseudogene	ribosomal protein L9 pseudogene 7 [Source:HGNC Symbol;Acc:HGNC:30335]	-
ENSG00000165288	370.251	401.107	96.7159	160.589	385.679	128.652	1.58247	1.18953e-09	1.47501e-08	BRWD3	X	80670854	80809688	-	12694	protein_coding	bromodomain and WD repeat domain containing 3 [Source:HGNC Symbol;Acc:HGNC:17342]	-
ENSG00000165832	427.866	523.463	171.939	208.247	475.665	190.093	1.32285	1.20062e-09	1.48775e-08	TRUB1	10	114938193	114977676	+	3601	protein_coding	TruB pseudouridine synthase family member 1 [Source:HGNC Symbol;Acc:HGNC:16060]	-
ENSG00000134897	174.736	208.833	51.5818	44.5504	191.784	48.0661	1.99728	1.21152e-09	1.50024e-08	BIVM	13	102799049	102841535	+	5461	protein_coding	basic, immunoglobulin-like variable motif containing [Source:HGNC Symbol;Acc:HGNC:16034]	-
ENSG00000130024	774.504	862.012	364.297	428.927	818.258	396.612	1.04453	1.22743e-09	1.51684e-08	PHF10	6	169703905	169725566	-	5534	protein_coding	PHD finger protein 10 [Source:HGNC Symbol;Acc:HGNC:18250]	-
ENSG00000251432	127.51	132.476	18.2686	25.9014	129.993	22.085	2.55527	1.23391e-09	1.52277e-08	AC108062.1	4	128292751	128519394	+	3283	lincRNA	uncharacterized LOC100507487 [Source:NCBI gene;Acc:100507487]	-
ENSG00000147679	244.63	333.029	74.1489	99.4613	288.83	86.8051	1.73357	1.23775e-09	1.52647e-08	UTP23	8	116766503	116849463	+	5252	protein_coding	UTP23, small subunit processome component [Source:HGNC Symbol;Acc:HGNC:28224]	-
ENSG00000096968	194.571	166.515	42.9848	44.5504	180.543	43.7676	2.04406	1.28752e-09	1.58248e-08	JAK2	9	4984390	5128183	+	6170	protein_coding	Janus kinase 2 [Source:HGNC Symbol;Acc:HGNC:6192]	-
ENSG00000067208	299.412	252.072	84.8951	93.245	275.742	89.07	1.62975	1.29674e-09	1.59167e-08	EVI5	1	92508696	92792404	-	8276	protein_coding	ecotropic viral integration site 5 [Source:HGNC Symbol;Acc:HGNC:3501]	-
ENSG00000146281	610.158	620.98	234.267	306.672	615.569	270.47	1.18576	1.30015e-09	1.59477e-08	PM20D2	6	89146050	89165565	+	4708	protein_coding	peptidase M20 domain containing 2 [Source:HGNC Symbol;Acc:HGNC:21408]	-
ENSG00000197056	325.858	370.748	132.178	126.399	348.303	129.289	1.43005	1.31724e-09	1.61138e-08	ZMYM1	1	35032172	35115859	+	5220	protein_coding	zinc finger MYM-type containing 1 [Source:HGNC Symbol;Acc:HGNC:26253]	-
ENSG00000147119	227.629	172.954	514.744	468.297	200.292	491.52	-1.29554	1.3232e-09	1.61758e-08	CHST7	X	46573784	46598408	+	2289	protein_coding	carbohydrate sulfotransferase 7 [Source:HGNC Symbol;Acc:HGNC:13817]	-
ENSG00000185515	530.819	546.462	182.686	257.978	538.64	220.332	1.28875	1.46649e-09	1.78315e-08	BRCC3	X	155071420	155123074	+	3182	protein_coding	BRCA1/BRCA2-containing complex subunit 3 [Source:HGNC Symbol;Acc:HGNC:24185]	-
ENSG00000170185	315.469	403.867	103.164	141.94	359.668	122.552	1.55245	1.4687e-09	1.78464e-08	USP38	4	143184917	143223830	+	7787	protein_coding	ubiquitin specific peptidase 38 [Source:HGNC Symbol;Acc:HGNC:20067]	-
ENSG00000148516	278.633	295.31	99.9398	96.3531	286.972	98.1465	1.54811	1.48657e-09	1.80394e-08	ZEB1	10	31318495	31529814	+	8650	protein_coding	zinc finger E-box binding homeobox 1 [Source:HGNC Symbol;Acc:HGNC:11642]	zf-C2H2
ENSG00000240065	651.717	633.86	1486.2	1104.43	642.788	1295.32	-1.01068	1.5562e-09	1.8809e-08	PSMB9	6	32844136	32859585	+	3072	protein_coding	proteasome subunit beta 9 [Source:HGNC Symbol;Acc:HGNC:9546]	-
ENSG00000128965	27.391	11.9596	125.731	131.579	19.6753	128.655	-2.71215	1.5601e-09	1.88436e-08	CHAC1	15	40952962	40956519	+	2058	protein_coding	ChaC glutathione specific gamma-glutamylcyclotransferase 1 [Source:HGNC Symbol;Acc:HGNC:28680]	-
ENSG00000107890	169.069	172.034	46.2087	23.8293	170.552	35.019	2.28714	1.5753e-09	1.90146e-08	ANKRD26	10	26991914	27100498	-	7941	protein_coding	ankyrin repeat domain 26 [Source:HGNC Symbol;Acc:HGNC:29186]	-
ENSG00000157540	1005.91	996.328	438.445	558.434	1001.12	498.44	1.00564	1.62992e-09	1.96346e-08	DYRK1A	21	37365573	37526358	+	26602	protein_coding	dual specificity tyrosine phosphorylation regulated kinase 1A [Source:HGNC Symbol;Acc:HGNC:3091]	-
ENSG00000143033	481.704	578.661	211.7	241.401	530.183	226.551	1.22644	1.66632e-09	2.00201e-08	MTF2	1	93079235	93139081	+	5909	protein_coding	metal response element binding transcription factor 2 [Source:HGNC Symbol;Acc:HGNC:29535]	-
ENSG00000134152	323.025	367.068	139.701	91.1729	345.046	115.437	1.58119	1.68578e-09	2.02137e-08	KATNBL1	15	34140674	34210096	-	7311	protein_coding	katanin regulatory subunit B1 like 1 [Source:HGNC Symbol;Acc:HGNC:26199]	-
ENSG00000170903	406.142	452.625	149.372	189.598	429.384	169.485	1.34046	1.69957e-09	2.03523e-08	MSANTD4	11	105995623	106022403	-	5105	protein_coding	Myb/SANT DNA binding domain containing 4 with coiled-coils [Source:HGNC Symbol;Acc:HGNC:29383]	-
ENSG00000132549	391.975	503.224	125.731	191.67	447.599	158.7	1.49494	1.71308e-09	2.04871e-08	VPS13B	8	99013266	99877580	+	16716	protein_coding	vacuolar protein sorting 13 homolog B [Source:HGNC Symbol;Acc:HGNC:2183]	-
ENSG00000113595	158.679	197.794	38.6864	45.5864	178.236	42.1364	2.08008	1.72142e-09	2.05732e-08	TRIM23	5	65589680	65625975	-	4807	protein_coding	tripartite motif containing 23 [Source:HGNC Symbol;Acc:HGNC:660]	-
ENSG00000154429	619.603	620.98	281.551	303.564	620.292	292.557	1.08401	1.72469e-09	2.05987e-08	CCSAP	1	229321005	229343294	-	6263	protein_coding	centriole, cilia and spindle associated protein [Source:HGNC Symbol;Acc:HGNC:29578]	-
ENSG00000138658	127.51	149.955	24.7163	27.9735	138.732	26.3449	2.39618	1.73855e-09	2.07507e-08	ZGRF1	4	112539333	112636995	-	9103	protein_coding	zinc finger GRF-type containing 1 [Source:HGNC Symbol;Acc:HGNC:25654]	-
ENSG00000232593	255.02	252.072	83.8205	78.7402	253.546	81.2803	1.64152	1.76778e-09	2.1058e-08	KANTR	X	53094145	53170914	+	9927	protein_coding	KDM5C adjacent transcript [Source:HGNC Symbol;Acc:HGNC:49510]	-
ENSG00000146433	499.65	445.266	173.014	215.499	472.458	194.257	1.28145	1.83198e-09	2.17657e-08	TMEM181	6	158536436	158635428	+	5390	protein_coding	transmembrane protein 181 [Source:HGNC Symbol;Acc:HGNC:20958]	-
ENSG00000152133	308.857	337.629	104.238	126.399	323.243	115.318	1.48638	1.85071e-09	2.19739e-08	GPATCH11	2	37084451	37099244	+	4040	protein_coding	G-patch domain containing 11 [Source:HGNC Symbol;Acc:HGNC:26768]	-
ENSG00000123104	596.935	621.9	254.685	303.564	609.417	279.125	1.12607	1.88949e-09	2.2405e-08	ITPR2	12	26336515	26833198	-	12750	protein_coding	inositol 1,4,5-trisphosphate receptor type 2 [Source:HGNC Symbol;Acc:HGNC:6181]	-
ENSG00000169715	283.355	284.271	636.176	576.047	283.813	606.111	-1.09449	1.96053e-09	2.31417e-08	MT1E	16	56625475	56627112	+	1052	protein_coding	metallothionein 1E [Source:HGNC Symbol;Acc:HGNC:7397]	-
ENSG00000165886	221.962	146.275	496.475	465.189	184.118	480.832	-1.38555	1.9641e-09	2.31687e-08	UBTD1	10	97498868	97571209	+	1706	protein_coding	ubiquitin domain containing 1 [Source:HGNC Symbol;Acc:HGNC:25683]	-
ENSG00000164654	394.808	453.545	176.238	169.913	424.177	173.075	1.29353	1.96565e-09	2.31719e-08	MIOS	7	7566872	7608929	+	6714	protein_coding	meiosis regulator for oocyte development [Source:HGNC Symbol;Acc:HGNC:21905]	-
ENSG00000189180	370.251	320.15	119.283	135.723	345.2	127.503	1.43629	2.0623e-09	2.42641e-08	ZNF33A	10	38010650	38065088	+	7523	protein_coding	zinc finger protein 33A [Source:HGNC Symbol;Acc:HGNC:13096]	zf-C2H2
ENSG00000140545	199.293	205.153	526.564	433.071	202.223	479.818	-1.24619	2.06895e-09	2.43266e-08	MFGE8	15	88898683	88913411	-	6837	protein_coding	milk fat globule-EGF factor 8 protein [Source:HGNC Symbol;Acc:HGNC:7036]	-
ENSG00000254535	113.342	128.796	10.7462	23.8293	121.069	17.2877	2.80353	2.08879e-09	2.45281e-08	PABPC4L	4	134196333	134201748	-	4944	protein_coding	poly(A) binding protein cytoplasmic 4 like [Source:HGNC Symbol;Acc:HGNC:31955]	-
ENSG00000077238	390.086	370.748	817.787	721.094	380.417	769.441	-1.01614	2.11181e-09	2.47664e-08	IL4R	16	27313668	27364778	+	5894	protein_coding	interleukin 4 receptor [Source:HGNC Symbol;Acc:HGNC:6015]	-
ENSG00000088992	62.3381	67.1578	263.282	193.742	64.748	228.512	-1.81869	2.11876e-09	2.48319e-08	TESC	12	117038923	117099479	-	1926	protein_coding	tescalcin [Source:HGNC Symbol;Acc:HGNC:26065]	-
ENSG00000175906	510.039	435.146	1107.93	860.962	472.593	984.448	-1.05867	2.12716e-09	2.48981e-08	ARL4D	17	43398959	43401137	+	1612	protein_coding	ADP ribosylation factor like GTPase 4D [Source:HGNC Symbol;Acc:HGNC:656]	-
ENSG00000108395	784.894	910.771	313.789	445.504	847.832	379.647	1.15854	2.16544e-09	2.53299e-08	TRIM37	17	58982638	59106921	-	5482	protein_coding	tripartite motif containing 37 [Source:HGNC Symbol;Acc:HGNC:7523]	-
ENSG00000126458	647.939	602.581	1482.98	1075.43	625.26	1279.2	-1.03254	2.19862e-09	2.57014e-08	RRAS	19	49635292	49640201	-	1160	protein_coding	RAS related [Source:HGNC Symbol;Acc:HGNC:10447]	-
ENSG00000110429	491.149	525.303	219.223	232.076	508.226	225.65	1.17128	2.22691e-09	2.59988e-08	FBXO3	11	33740939	33774543	-	12446	protein_coding	F-box protein 3 [Source:HGNC Symbol;Acc:HGNC:13582]	-
ENSG00000173889	539.319	612.7	183.76	277.663	576.01	230.712	1.31911	2.24357e-09	2.61544e-08	PHC3	3	170086732	170181749	-	16919	protein_coding	polyhomeotic homolog 3 [Source:HGNC Symbol;Acc:HGNC:15682]	-
ENSG00000106546	426.922	466.425	167.641	200.995	446.673	184.318	1.27654	2.26851e-09	2.63996e-08	AHR	7	16916359	17346152	+	8081	protein_coding	aryl hydrocarbon receptor [Source:HGNC Symbol;Acc:HGNC:348]	bHLH
ENSG00000163681	769.781	868.452	322.386	434.107	819.117	378.247	1.1142	2.28184e-09	2.65377e-08	SLMAP	3	57755450	57929168	+	14147	protein_coding	sarcolemma associated protein [Source:HGNC Symbol;Acc:HGNC:16643]	-
ENSG00000164941	767.892	749.776	269.73	396.809	758.834	333.27	1.18628	2.29975e-09	2.67288e-08	INTS8	8	94813311	94881746	+	7866	protein_coding	integrator complex subunit 8 [Source:HGNC Symbol;Acc:HGNC:26048]	-
ENSG00000204604	272.021	225.393	62.328	84.9565	248.707	73.6423	1.75441	2.30497e-09	2.6772e-08	ZNF468	19	52838008	52890375	-	11355	protein_coding	zinc finger protein 468 [Source:HGNC Symbol;Acc:HGNC:33105]	zf-C2H2
ENSG00000142875	472.259	450.785	161.193	213.427	461.522	187.31	1.30008	2.30641e-09	2.6772e-08	PRKACB	1	84078062	84238498	+	6730	protein_coding	protein kinase cAMP-activated catalytic subunit beta [Source:HGNC Symbol;Acc:HGNC:9381]	-
ENSG00000198040	240.852	220.793	45.1341	77.7041	230.822	61.4191	1.90779	2.37331e-09	2.74959e-08	ZNF84	12	133037292	133063304	+	9520	protein_coding	zinc finger protein 84 [Source:HGNC Symbol;Acc:HGNC:13159]	zf-C2H2
ENSG00000136143	615.825	655.019	275.103	320.141	635.422	297.622	1.09388	2.4393e-09	2.82424e-08	SUCLA2	13	47745736	48037968	-	8928	protein_coding	succinate-CoA ligase ADP-forming beta subunit [Source:HGNC Symbol;Acc:HGNC:11448]	-
ENSG00000183808	627.159	743.336	284.775	343.97	685.248	314.372	1.12383	2.49403e-09	2.88393e-08	RBM12B	8	93729356	93741017	-	7618	protein_coding	RNA binding motif protein 12B [Source:HGNC Symbol;Acc:HGNC:32310]	-
ENSG00000165322	292.8	387.307	108.537	128.471	340.054	118.504	1.52051	2.56479e-09	2.95635e-08	ARHGAP12	10	31805404	31928876	-	5938	protein_coding	Rho GTPase activating protein 12 [Source:HGNC Symbol;Acc:HGNC:16348]	-
ENSG00000147124	261.631	298.99	71.9996	104.642	280.311	88.3206	1.66494	2.61045e-09	3.00707e-08	ZNF41	X	47445879	47482946	-	4784	protein_coding	zinc finger protein 41 [Source:HGNC Symbol;Acc:HGNC:13107]	zf-C2H2
ENSG00000127980	341.915	445.266	121.432	162.661	393.59	142.046	1.46966	2.72126e-09	3.12481e-08	PEX1	7	92487020	92528531	-	7849	protein_coding	peroxisomal biogenesis factor 1 [Source:HGNC Symbol;Acc:HGNC:8850]	-
ENSG00000179111	224.795	172.954	530.863	444.468	198.875	487.665	-1.29428	2.75159e-09	3.15565e-08	HES7	17	8120590	8124092	-	1868	protein_coding	hes family bHLH transcription factor 7 [Source:HGNC Symbol;Acc:HGNC:15977]	bHLH
ENSG00000135679	768.837	810.494	267.581	413.386	789.665	340.483	1.21286	2.91387e-09	3.33334e-08	MDM2	12	68808176	68850686	+	13284	protein_coding	MDM2 proto-oncogene [Source:HGNC Symbol;Acc:HGNC:6973]	-
ENSG00000123737	558.21	549.222	235.342	269.374	553.716	252.358	1.13326	2.91617e-09	3.33386e-08	EXOSC9	4	121801317	121817021	+	4711	protein_coding	exosome component 9 [Source:HGNC Symbol;Acc:HGNC:9137]	-
ENSG00000106772	255.964	236.432	46.2087	85.9926	246.198	66.1006	1.89472	2.94007e-09	3.35485e-08	PRUNE2	9	76611376	76906087	-	14656	protein_coding	prune homolog 2 [Source:HGNC Symbol;Acc:HGNC:25209]	-
ENSG00000196233	578.989	552.902	238.566	277.663	565.946	258.114	1.13217	2.99031e-09	3.40949e-08	LCOR	10	96832282	96995959	+	26020	protein_coding	ligand dependent nuclear receptor corepressor [Source:HGNC Symbol;Acc:HGNC:29503]	HTH
ENSG00000100485	211.572	263.112	66.6265	75.632	237.342	71.1293	1.73815	2.9917e-09	3.40949e-08	SOS2	14	50117120	50231558	-	6938	protein_coding	SOS Ras/Rho guanine nucleotide exchange factor 2 [Source:HGNC Symbol;Acc:HGNC:11188]	-
ENSG00000080986	510.984	520.703	167.641	247.617	515.843	207.629	1.31191	2.99571e-09	3.41191e-08	NDC80	18	2571511	2616635	+	3600	protein_coding	NDC80, kinetochore complex component [Source:HGNC Symbol;Acc:HGNC:16909]	-
ENSG00000037749	426.922	476.545	164.417	206.175	451.733	185.296	1.28505	3.04636e-09	3.46093e-08	MFAP3	5	154038906	154220478	+	7795	protein_coding	microfibril associated protein 3 [Source:HGNC Symbol;Acc:HGNC:7034]	-
ENSG00000139117	428.811	510.584	210.626	181.31	469.697	195.968	1.26173	3.05289e-09	3.46618e-08	CPNE8	12	38646822	38907430	-	5178	protein_coding	copine 8 [Source:HGNC Symbol;Acc:HGNC:23498]	-
ENSG00000244405	109.564	86.4772	280.476	291.132	98.0206	285.804	-1.54453	3.30212e-09	3.7398e-08	ETV5	3	186046308	186110318	-	5802	protein_coding	ETS variant 5 [Source:HGNC Symbol;Acc:HGNC:3494]	ETS
ENSG00000168300	354.194	342.229	127.88	140.904	348.211	134.392	1.37313	3.30783e-09	3.74393e-08	PCMTD1	8	51817575	51899186	-	7323	protein_coding	protein-L-isoaspartate (D-aspartate) O-methyltransferase domain containing 1 [Source:HGNC Symbol;Acc:HGNC:30483]	-
ENSG00000107771	469.425	433.306	168.716	207.211	451.365	187.963	1.26313	3.39083e-09	3.82595e-08	CCSER2	10	84328558	84518521	+	8452	protein_coding	coiled-coil serine rich protein 2 [Source:HGNC Symbol;Acc:HGNC:29197]	-
ENSG00000243716	552.542	632.02	229.969	293.204	592.281	261.586	1.17848	3.42238e-09	3.85915e-08	NPIPB5	16	22479121	22536521	+	10005	protein_coding	nuclear pore complex interacting protein family member B5 [Source:HGNC Symbol;Acc:HGNC:37233]	-
ENSG00000113163	410.865	433.306	150.447	190.634	422.085	170.541	1.30672	3.43627e-09	3.87242e-08	COL4A3BP	5	75356345	75512138	-	18138	protein_coding	collagen type IV alpha 3 binding protein [Source:HGNC Symbol;Acc:HGNC:2205]	-
ENSG00000164329	324.914	405.707	147.223	125.363	365.31	136.293	1.42316	3.44629e-09	3.87889e-08	TENT2	5	79612120	79686648	+	5508	protein_coding	terminal nucleotidyltransferase 2 [Source:HGNC Symbol;Acc:HGNC:26776]	-
ENSG00000102753	847.232	953.089	369.67	491.09	900.161	430.38	1.06409	3.48955e-09	3.92515e-08	KPNA3	13	49699307	49792921	-	4474	protein_coding	karyopherin subunit alpha 3 [Source:HGNC Symbol;Acc:HGNC:6396]	-
ENSG00000136492	364.584	436.066	142.925	170.949	400.325	156.937	1.35058	3.63264e-09	4.07349e-08	BRIP1	17	61681266	61863521	-	7991	protein_coding	BRCA1 interacting protein C-terminal helicase 1 [Source:HGNC Symbol;Acc:HGNC:20473]	-
ENSG00000139372	698.943	764.495	279.402	385.413	731.719	332.407	1.1377	3.90111e-09	4.35283e-08	TDG	12	103965804	103988874	+	4903	protein_coding	thymine DNA glycosylase [Source:HGNC Symbol;Acc:HGNC:11700]	-
ENSG00000162702	642.272	715.737	297.67	349.151	679.004	323.41	1.06974	3.97441e-09	4.42397e-08	ZNF281	1	200404940	200410056	-	4895	protein_coding	zinc finger protein 281 [Source:HGNC Symbol;Acc:HGNC:13075]	zf-C2H2
ENSG00000146476	338.137	379.028	128.955	148.156	358.582	138.555	1.37148	4.08908e-09	4.54048e-08	ARMT1	6	151452258	151470101	+	2819	protein_coding	acidic residue methyltransferase 1 [Source:HGNC Symbol;Acc:HGNC:17872]	-
ENSG00000080608	518.54	580.501	240.715	261.086	549.521	250.901	1.13093	4.09252e-09	4.54152e-08	PUM3	9	2720469	2844241	-	2707	protein_coding	pumilio RNA binding family member 3 [Source:HGNC Symbol;Acc:HGNC:29676]	-
ENSG00000137145	356.083	418.586	147.223	160.589	387.335	153.906	1.33141	4.10608e-09	4.55379e-08	DENND4C	9	19230435	19373545	+	8745	protein_coding	DENN domain containing 4C [Source:HGNC Symbol;Acc:HGNC:26079]	-
ENSG00000107872	323.969	298.07	724.295	598.84	311.02	661.567	-1.08877	4.18395e-09	4.63461e-08	FBXL15	10	102419189	102423136	+	2593	protein_coding	F-box and leucine rich repeat protein 15 [Source:HGNC Symbol;Acc:HGNC:28155]	-
ENSG00000206530	72.7278	93.837	2.14924	9.3245	83.2824	5.73687	3.84962	4.18912e-09	4.63739e-08	CFAP44	3	113286947	113441610	-	12143	protein_coding	cilia and flagella associated protein 44 [Source:HGNC Symbol;Acc:HGNC:25631]	-
ENSG00000183814	478.87	482.064	213.85	215.499	480.467	214.675	1.16227	4.42883e-09	4.86128e-08	LIN9	1	226231149	226309869	-	4442	protein_coding	lin-9 DREAM MuvB core complex component [Source:HGNC Symbol;Acc:HGNC:30830]	-
ENSG00000143248	288.078	305.43	99.9398	112.93	296.754	106.435	1.47889	4.45358e-09	4.88549e-08	RGS5	1	163111121	163321791	-	6821	protein_coding	regulator of G protein signaling 5 [Source:HGNC Symbol;Acc:HGNC:10001]	-
ENSG00000139734	1037.08	1154.56	394.386	606.092	1095.82	500.239	1.13074	4.48172e-09	4.91339e-08	DIAPH3	13	59665583	60163987	-	7442	protein_coding	diaphanous related formin 3 [Source:HGNC Symbol;Acc:HGNC:15480]	-
ENSG00000204130	164.346	210.673	49.4326	47.6585	187.51	48.5456	1.94998	4.54862e-09	4.97777e-08	RUFY2	10	68341107	68407294	-	8137	protein_coding	RUN and FYVE domain containing 2 [Source:HGNC Symbol;Acc:HGNC:19761]	-
ENSG00000154059	347.582	358.788	134.328	144.012	353.185	139.17	1.34336	4.68389e-09	5.11959e-08	IMPACT	18	24426616	24453535	+	4918	protein_coding	impact RWD domain protein [Source:HGNC Symbol;Acc:HGNC:20387]	-
ENSG00000171448	311.691	346.829	79.522	134.687	329.26	107.105	1.61864	4.97732e-09	5.41749e-08	ZBTB26	9	122915566	122931500	-	4645	protein_coding	zinc finger and BTB domain containing 26 [Source:HGNC Symbol;Acc:HGNC:23383]	ZBTB
ENSG00000116918	569.544	582.341	192.357	288.023	575.942	240.19	1.26079	4.99772e-09	5.43319e-08	TSNAX	1	231528653	231566524	+	6241	protein_coding	translin associated factor X [Source:HGNC Symbol;Acc:HGNC:12380]	-
ENSG00000081320	162.457	196.874	38.6864	50.7667	179.665	44.7265	2.00503	5.00213e-09	5.43473e-08	STK17B	2	196133566	196176503	-	6580	protein_coding	serine/threonine kinase 17b [Source:HGNC Symbol;Acc:HGNC:11396]	-
ENSG00000168769	206.849	222.633	56.9549	69.4157	214.741	63.1853	1.76415	5.13817e-09	5.57253e-08	TET2	4	105145875	105279816	+	16474	protein_coding	tet methylcytosine dioxygenase 2 [Source:HGNC Symbol;Acc:HGNC:25941]	-
ENSG00000144426	190.792	168.355	38.6864	51.8028	179.574	45.2446	1.98725	5.15298e-09	5.58527e-08	NBEAL1	2	203014879	203226378	+	16376	protein_coding	neurobeachin like 1 [Source:HGNC Symbol;Acc:HGNC:20681]	-
ENSG00000234444	219.128	238.272	74.1489	68.3796	228.7	71.2643	1.68265	5.27818e-09	5.70735e-08	ZNF736	7	64307459	64354860	+	9409	protein_coding	zinc finger protein 736 [Source:HGNC Symbol;Acc:HGNC:32467]	zf-C2H2
ENSG00000172954	414.643	429.626	149.372	193.742	422.135	171.557	1.29823	5.28676e-09	5.71323e-08	LCLAT1	2	30447226	30644225	+	7517	protein_coding	lysocardiolipin acyltransferase 1 [Source:HGNC Symbol;Acc:HGNC:26756]	-
ENSG00000048649	754.669	862.012	365.371	433.071	808.341	399.221	1.0175	5.33072e-09	5.75047e-08	RSF1	11	77659996	77821017	-	15740	protein_coding	remodeling and spacing factor 1 [Source:HGNC Symbol;Acc:HGNC:18118]	-
ENSG00000213468	185.125	192.274	39.761	58.0191	188.7	48.89	1.9468	5.44895e-09	5.87104e-08	FIRRE	X	131688779	131830643	-	9262	processed_transcript	firre intergenic repeating RNA element [Source:HGNC Symbol;Acc:HGNC:49627]	-
ENSG00000154822	605.435	766.335	329.909	310.817	685.885	320.363	1.09859	5.47151e-09	5.89185e-08	PLCL2	3	16802651	17090594	+	5146	protein_coding	phospholipase C like 2 [Source:HGNC Symbol;Acc:HGNC:9064]	-
ENSG00000213463	514.762	624.66	202.029	277.663	569.711	239.846	1.24749	5.52145e-09	5.93507e-08	SYNJ2BP	14	70366496	70417061	-	7031	protein_coding	synaptojanin 2 binding protein [Source:HGNC Symbol;Acc:HGNC:18955]	-
ENSG00000152944	525.151	534.503	256.834	231.04	529.827	243.937	1.11935	5.83342e-09	6.2556e-08	MED21	12	27022546	27066343	+	3224	protein_coding	mediator complex subunit 21 [Source:HGNC Symbol;Acc:HGNC:11473]	-
ENSG00000119508	357.972	356.948	97.7905	154.372	357.46	126.081	1.50201	5.95075e-09	6.3589e-08	NR4A3	9	99821855	99866891	+	6314	protein_coding	nuclear receptor subfamily 4 group A member 3 [Source:HGNC Symbol;Acc:HGNC:7982]	NGFIB-like
ENSG00000136100	409.92	458.145	167.641	196.85	434.033	182.246	1.25152	5.97237e-09	6.37825e-08	VPS36	13	52412602	52450628	-	7293	protein_coding	vacuolar protein sorting 36 homolog [Source:HGNC Symbol;Acc:HGNC:20312]	-
ENSG00000081386	238.018	257.592	64.4773	90.1368	247.805	77.307	1.67929	6.03132e-09	6.43742e-08	ZNF510	9	96755865	96778129	-	5921	protein_coding	zinc finger protein 510 [Source:HGNC Symbol;Acc:HGNC:29161]	zf-C2H2
ENSG00000161048	195.515	192.274	41.9102	61.1273	193.894	51.5187	1.9104	6.07147e-09	6.47267e-08	NAPEPLD	7	103099776	103149560	-	7561	protein_coding	N-acyl phosphatidylethanolamine phospholipase D [Source:HGNC Symbol;Acc:HGNC:21683]	-
ENSG00000114166	272.965	283.351	97.7905	99.4613	278.158	98.6259	1.49584	6.17941e-09	6.57616e-08	KAT2B	3	20040023	20154404	+	5634	protein_coding	lysine acetyltransferase 2B [Source:HGNC Symbol;Acc:HGNC:8638]	-
ENSG00000066455	473.203	440.666	185.909	211.355	456.934	198.632	1.20141	6.35421e-09	6.74638e-08	GOLGA5	14	92794231	92839963	+	3295	protein_coding	golgin A5 [Source:HGNC Symbol;Acc:HGNC:4428]	-
ENSG00000151461	444.868	472.865	197.73	207.211	458.866	202.471	1.18027	6.40766e-09	6.79519e-08	UPF2	10	11920022	12043170	-	5906	protein_coding	UPF2, regulator of nonsense mediated mRNA decay [Source:HGNC Symbol;Acc:HGNC:17854]	-
ENSG00000123268	921.849	1058.89	424.475	554.29	990.367	489.382	1.0166	6.62787e-09	7.00294e-08	ATF1	12	50763710	50821122	+	2790	protein_coding	activating transcription factor 1 [Source:HGNC Symbol;Acc:HGNC:783]	TF_bZIP
ENSG00000111731	512.873	597.981	212.775	273.519	555.427	243.147	1.19124	6.66635e-09	7.03257e-08	C2CD5	12	22448583	22544546	-	6759	protein_coding	C2 calcium dependent domain containing 5 [Source:HGNC Symbol;Acc:HGNC:29062]	-
ENSG00000152270	263.52	294.39	64.4773	107.75	278.955	86.1135	1.69404	6.78847e-09	7.14895e-08	PDE3B	11	14643723	14872044	+	11707	protein_coding	phosphodiesterase 3B [Source:HGNC Symbol;Acc:HGNC:8779]	-
ENSG00000169826	381.585	403.867	103.164	174.057	392.726	138.61	1.50106	6.85814e-09	7.20978e-08	CSGALNACT2	10	43138486	43185308	+	3730	protein_coding	chondroitin sulfate N-acetylgalactosaminyltransferase 2 [Source:HGNC Symbol;Acc:HGNC:24292]	-
ENSG00000221886	170.013	183.074	45.1341	47.6585	176.544	46.3963	1.92776	6.88972e-09	7.23879e-08	ZBED8	5	160393148	160400097	-	2925	protein_coding	zinc finger BED-type containing 8 [Source:HGNC Symbol;Acc:HGNC:30804]	-
ENSG00000281344	68.0052	76.3575	4.29848	4.14422	72.1814	4.22135	4.0963	6.9322e-09	7.27921e-08	HELLPAR	12	102197585	102402596	+	205012	macro_lncRNA	HELLP associated long non-coding RNA [Source:HGNC Symbol;Acc:HGNC:43984]	-
ENSG00000178966	342.86	353.269	108.537	150.228	348.064	129.382	1.42666	7.00837e-09	7.35494e-08	RMI1	9	83980711	84004074	+	3507	protein_coding	RecQ mediated genome instability 1 [Source:HGNC Symbol;Acc:HGNC:25764]	-
ENSG00000164967	262.576	276.911	597.489	542.893	269.743	570.191	-1.07961	7.02247e-09	7.36548e-08	RPP25L	9	34610486	34612104	-	1092	protein_coding	ribonuclease P/MRP subunit p25 like [Source:HGNC Symbol;Acc:HGNC:19909]	-
ENSG00000115904	549.709	648.579	217.073	300.456	599.144	258.765	1.21061	7.15461e-09	7.49111e-08	SOS1	2	38981396	39124345	-	9263	protein_coding	SOS Ras/Rac guanine nucleotide exchange factor 1 [Source:HGNC Symbol;Acc:HGNC:11187]	-
ENSG00000180626	110.508	128.796	15.0447	24.8653	119.652	19.955	2.58128	7.17537e-09	7.50419e-08	ZNF594	17	5179536	5191883	-	5314	protein_coding	zinc finger protein 594 [Source:HGNC Symbol;Acc:HGNC:29392]	zf-C2H2
ENSG00000197782	152.067	218.953	46.2087	46.6225	185.51	46.4156	1.99913	7.21716e-09	7.54355e-08	ZNF780A	19	40069152	40090938	-	7972	protein_coding	zinc finger protein 780A [Source:HGNC Symbol;Acc:HGNC:27603]	zf-C2H2
ENSG00000162980	242.741	300.83	99.9398	79.7763	271.786	89.858	1.59781	7.49256e-09	7.79999e-08	ARL5A	2	151788984	151828492	-	6716	protein_coding	ADP ribosylation factor like GTPase 5A [Source:HGNC Symbol;Acc:HGNC:696]	-
ENSG00000153006	369.306	424.106	162.268	165.769	396.706	164.018	1.27429	7.51177e-09	7.81551e-08	SREK1IP1	5	64718144	64768685	-	7537	protein_coding	SREK1 interacting protein 1 [Source:HGNC Symbol;Acc:HGNC:26716]	-
ENSG00000204217	410.865	514.263	195.581	196.85	462.564	196.216	1.2374	7.56626e-09	7.86319e-08	BMPR2	2	202376936	202567751	+	11900	protein_coding	bone morphogenetic protein receptor type 2 [Source:HGNC Symbol;Acc:HGNC:1078]	-
ENSG00000196865	607.324	664.219	260.058	330.502	635.772	295.28	1.1059	7.63955e-09	7.93482e-08	NHLRC2	10	113854661	113917194	+	11223	protein_coding	NHL repeat containing 2 [Source:HGNC Symbol;Acc:HGNC:24731]	-
ENSG00000196792	228.573	261.272	59.1042	89.1007	244.922	74.1025	1.72328	7.89291e-09	8.18394e-08	STRN3	14	30893799	31026401	-	4965	protein_coding	striatin 3 [Source:HGNC Symbol;Acc:HGNC:15720]	-
ENSG00000143190	664.94	644.899	248.238	345.006	654.92	296.622	1.1419	8.21073e-09	8.48925e-08	POU2F1	1	167220829	167427345	+	16078	protein_coding	POU class 2 homeobox 1 [Source:HGNC Symbol;Acc:HGNC:9212]	Pou
ENSG00000268388	547.82	626.5	257.909	291.132	587.16	274.52	1.09663	8.21693e-09	8.49083e-08	FENDRR	16	86474529	86509099	-	6795	lincRNA	FOXF1 adjacent non-coding developmental regulatory RNA [Source:HGNC Symbol;Acc:HGNC:43894]	-
ENSG00000119778	387.252	447.106	117.134	188.562	417.179	152.848	1.44738	8.38066e-09	8.65018e-08	ATAD2B	2	23748664	23927114	-	10492	protein_coding	ATPase family, AAA domain containing 2B [Source:HGNC Symbol;Acc:HGNC:29230]	-
ENSG00000171451	487.371	531.743	247.163	212.391	509.557	229.777	1.14954	8.42706e-09	8.69313e-08	DSEL	18	67506582	67516980	-	9531	protein_coding	dermatan sulfate epimerase like [Source:HGNC Symbol;Acc:HGNC:18144]	-
ENSG00000186687	362.695	473.785	130.029	183.382	418.24	156.705	1.41552	8.51257e-09	8.76641e-08	LYRM7	5	131170810	131205426	+	6351	protein_coding	LYR motif containing 7 [Source:HGNC Symbol;Acc:HGNC:28072]	-
ENSG00000109762	408.031	423.186	143.999	192.706	415.609	168.353	1.30288	8.5411e-09	8.7908e-08	SNX25	4	185204237	185370185	+	4567	protein_coding	sorting nexin 25 [Source:HGNC Symbol;Acc:HGNC:21883]	-
ENSG00000152404	221.017	238.272	63.4027	79.7763	229.645	71.5895	1.68071	8.5573e-09	8.80249e-08	CWF19L2	11	107326345	107457844	-	3581	protein_coding	CWF19 like cell cycle control factor 2 [Source:HGNC Symbol;Acc:HGNC:26508]	-
ENSG00000206149	213.461	249.312	71.9996	74.596	231.386	73.2978	1.65848	8.7392e-09	8.96929e-08	HERC2P9	15	28589492	28685264	+	8310	transcribed_unprocessed_pseudogene	hect domain and RLD 2 pseudogene 9 [Source:HGNC Symbol;Acc:HGNC:30495]	-
ENSG00000177853	129.399	136.156	23.6417	30.0456	132.777	26.8436	2.30509	8.78319e-09	9.00934e-08	ZNF518A	10	96129715	96205288	+	10891	protein_coding	zinc finger protein 518A [Source:HGNC Symbol;Acc:HGNC:29009]	-
ENSG00000147854	397.642	481.144	175.163	194.778	439.393	184.971	1.24807	8.88435e-09	9.10282e-08	UHRF2	9	6413151	6507054	+	9919	protein_coding	ubiquitin like with PHD and ring finger domains 2 [Source:HGNC Symbol;Acc:HGNC:12557]	-
ENSG00000128000	164.346	178.474	26.8655	50.7667	171.41	38.8161	2.13996	9.00974e-09	9.21043e-08	ZNF780B	19	40028260	40056209	-	9217	protein_coding	zinc finger protein 780B [Source:HGNC Symbol;Acc:HGNC:33109]	zf-C2H2
ENSG00000145685	483.593	414.907	186.984	200.995	449.25	193.989	1.21116	9.01979e-09	9.21043e-08	LHFPL2	5	78485215	78770021	-	7977	protein_coding	LHFPL tetraspan subfamily member 2 [Source:HGNC Symbol;Acc:HGNC:6588]	-
ENSG00000164252	325.858	428.706	125.731	157.48	377.282	141.606	1.41331	9.07433e-09	9.26091e-08	AGGF1	5	77029251	77065234	+	5051	protein_coding	angiogenic factor with G-patch and FHA domains 1 [Source:HGNC Symbol;Acc:HGNC:24684]	-
ENSG00000163602	467.536	459.985	162.268	223.788	463.761	193.028	1.26364	9.29946e-09	9.4747e-08	RYBP	3	72371825	72446621	-	7215	protein_coding	RING1 and YY1 binding protein [Source:HGNC Symbol;Acc:HGNC:10480]	-
ENSG00000135744	167.18	180.314	377.192	453.792	173.747	415.492	-1.25796	9.36939e-09	9.54061e-08	AGT	1	230702523	230714297	-	2291	protein_coding	angiotensinogen [Source:HGNC Symbol;Acc:HGNC:333]	-
ENSG00000205189	255.02	215.273	81.6712	65.2715	235.146	73.4713	1.67904	9.41732e-09	9.57331e-08	ZBTB10	8	80485619	80526265	+	10216	protein_coding	zinc finger and BTB domain containing 10 [Source:HGNC Symbol;Acc:HGNC:30953]	-
ENSG00000087502	559.154	525.303	210.626	273.519	542.229	242.072	1.1627	1.00199e-08	1.01575e-07	ERGIC2	12	29337352	29381189	-	5826	protein_coding	ERGIC and golgi 2 [Source:HGNC Symbol;Acc:HGNC:30208]	-
ENSG00000185519	377.807	318.31	825.309	648.571	348.058	736.94	-1.08219	1.08075e-08	1.08829e-07	FAM131C	1	16057769	16073632	-	1701	protein_coding	family with sequence similarity 131 member C [Source:HGNC Symbol;Acc:HGNC:26717]	-
ENSG00000135870	399.531	411.227	142.925	187.526	405.379	165.225	1.29401	1.08134e-08	1.08829e-07	RC3H1	1	173931214	174022297	-	11508	protein_coding	ring finger and CCCH-type domains 1 [Source:HGNC Symbol;Acc:HGNC:29434]	-
ENSG00000138078	1230.71	1273.24	506.147	734.563	1251.97	620.355	1.01252	1.09592e-08	1.10053e-07	PREPL	2	44316281	44361862	-	8153	protein_coding	prolyl endopeptidase like [Source:HGNC Symbol;Acc:HGNC:30228]	-
ENSG00000269825	140.733	129.716	23.6417	32.1177	135.224	27.8797	2.27633	1.10152e-08	1.10554e-07	AC022150.4	19	52650437	52653284	-	2848	sense_intronic	novel transcript, sense intronic to ZNF83	-
ENSG00000131375	647.939	848.213	364.297	349.151	748.076	356.724	1.06867	1.1074e-08	1.11082e-07	CAPN7	3	15206152	15252918	+	5598	protein_coding	calpain 7 [Source:HGNC Symbol;Acc:HGNC:1484]	-
ENSG00000166128	319.247	287.031	95.6413	123.291	303.139	109.466	1.46847	1.1274e-08	1.13026e-07	RAB8B	15	63189469	63267782	+	5200	protein_coding	RAB8B, member RAS oncogene family [Source:HGNC Symbol;Acc:HGNC:30273]	-
ENSG00000138399	262.576	325.669	105.313	105.678	294.123	105.495	1.47945	1.13386e-08	1.13611e-07	FASTKD1	2	169529749	169573875	-	4451	protein_coding	FAST kinase domains 1 [Source:HGNC Symbol;Acc:HGNC:26150]	-
ENSG00000014123	277.688	336.709	94.5667	123.291	307.199	108.929	1.49505	1.13593e-08	1.13756e-07	UFL1	6	96521595	96555276	+	4539	protein_coding	UFM1 specific ligase 1 [Source:HGNC Symbol;Acc:HGNC:23039]	-
ENSG00000115145	183.236	221.713	48.358	65.2715	202.475	56.8147	1.83231	1.15287e-08	1.15262e-07	STAM2	2	152116801	152175992	-	7005	protein_coding	signal transducing adaptor molecule 2 [Source:HGNC Symbol;Acc:HGNC:11358]	-
ENSG00000155097	621.492	569.462	204.178	305.636	595.477	254.907	1.22309	1.23156e-08	1.22589e-07	ATP6V1C1	8	103021063	103073051	+	5851	protein_coding	ATPase H+ transporting V1 subunit C1 [Source:HGNC Symbol;Acc:HGNC:856]	-
ENSG00000168944	182.292	241.032	59.1042	64.2354	211.662	61.6698	1.77906	1.252e-08	1.24555e-07	CEP120	5	123344885	123423592	-	6057	protein_coding	centrosomal protein 120 [Source:HGNC Symbol;Acc:HGNC:26690]	-
ENSG00000138685	422.199	558.422	225.67	178.201	490.311	201.936	1.28064	1.26687e-08	1.25829e-07	FGF2	4	122826708	122898236	+	6775	protein_coding	fibroblast growth factor 2 [Source:HGNC Symbol;Acc:HGNC:3676]	-
ENSG00000164631	316.413	361.548	125.731	139.867	338.981	132.799	1.35173	1.30631e-08	1.2918e-07	ZNF12	7	6688433	6706923	-	5297	protein_coding	zinc finger protein 12 [Source:HGNC Symbol;Acc:HGNC:12902]	zf-C2H2
ENSG00000285976	490.204	514.263	231.044	236.221	502.234	233.632	1.1041	1.30889e-08	1.29365e-07	AL135905.2	6	63572012	63583587	+	5088	protein_coding	Protein tyrosine phosphatase type IVA 1 [Source:UniProtKB/Swiss-Prot;Acc:Q93096]	-
ENSG00000250337	276.743	300.83	89.1936	116.038	288.787	102.616	1.49187	1.31235e-08	1.29637e-07	PURPL	5	27472292	27496401	+	2638	lincRNA	p53 upregulated regulator of p53 levels [Source:HGNC Symbol;Acc:HGNC:48995]	-
ENSG00000105755	357.972	315.55	743.638	633.03	336.761	688.334	-1.03137	1.3371e-08	1.31867e-07	ETHE1	19	43506719	43527244	-	1604	protein_coding	ETHE1, persulfide dioxygenase [Source:HGNC Symbol;Acc:HGNC:23287]	-
ENSG00000180263	313.58	318.31	83.8205	133.651	315.945	108.736	1.53734	1.33792e-08	1.31876e-07	FGD6	12	95076749	95217482	-	10044	protein_coding	FYVE, RhoGEF and PH domain containing 6 [Source:HGNC Symbol;Acc:HGNC:21740]	-
ENSG00000152402	339.082	459.985	139.701	168.877	399.533	154.289	1.37238	1.35979e-08	1.33622e-07	GUCY1A2	11	106674012	107018524	-	16361	protein_coding	guanylate cyclase 1 soluble subunit alpha 2 [Source:HGNC Symbol;Acc:HGNC:4684]	-
ENSG00000162437	409.92	370.748	133.253	178.201	390.334	155.727	1.32469	1.39201e-08	1.36606e-07	RAVER2	1	64745095	64833232	+	6070	protein_coding	ribonucleoprotein, PTB binding 2 [Source:HGNC Symbol;Acc:HGNC:25577]	-
ENSG00000165572	556.321	641.219	250.387	306.672	598.77	278.53	1.10377	1.44857e-08	1.41706e-07	KBTBD6	13	41127569	41132746	-	5178	protein_coding	kelch repeat and BTB domain containing 6 [Source:HGNC Symbol;Acc:HGNC:25340]	-
ENSG00000107679	452.424	494.024	140.775	227.932	473.224	184.354	1.3589	1.49156e-08	1.45598e-07	PLEKHA1	10	122374696	122442602	+	23986	protein_coding	pleckstrin homology domain containing A1 [Source:HGNC Symbol;Acc:HGNC:14335]	-
ENSG00000011258	284.3	308.19	96.7159	120.182	296.245	108.449	1.44906	1.50767e-08	1.47012e-07	MBTD1	17	51177425	51260163	-	7201	protein_coding	mbt domain containing 1 [Source:HGNC Symbol;Acc:HGNC:19866]	-
ENSG00000085760	640.383	689.978	227.82	351.223	665.18	289.521	1.19923	1.61408e-08	1.56799e-07	MTIF2	2	55236595	55269347	-	3374	protein_coding	mitochondrial translational initiation factor 2 [Source:HGNC Symbol;Acc:HGNC:7441]	-
ENSG00000109184	328.692	347.749	108.537	148.156	338.22	128.346	1.39694	1.67524e-08	1.6222e-07	DCUN1D4	4	51843000	51916837	+	7625	protein_coding	defective in cullin neddylation 1 domain containing 4 [Source:HGNC Symbol;Acc:HGNC:28998]	-
ENSG00000198538	184.181	195.954	60.1788	48.6946	190.067	54.4367	1.80488	1.72831e-08	1.67091e-07	ZNF28	19	52797409	52857600	-	5974	protein_coding	zinc finger protein 28 [Source:HGNC Symbol;Acc:HGNC:13073]	zf-C2H2
ENSG00000155744	121.843	149.035	29.0148	29.0095	135.439	29.0122	2.22313	1.73828e-08	1.67876e-07	FAM126B	2	200973718	201071671	-	12810	protein_coding	family with sequence similarity 126 member B [Source:HGNC Symbol;Acc:HGNC:28593]	-
ENSG00000284946	216.294	239.192	54.8057	82.8844	227.743	68.845	1.72446	1.75637e-08	1.69533e-07	AC068831.7	15	90966190	91022566	-	7148	protein_coding	novel transcript	-
ENSG00000127995	203.071	258.512	71.9996	74.596	230.791	73.2978	1.65486	1.78778e-08	1.72382e-07	CASD1	7	94509219	94557019	+	5271	protein_coding	CAS1 domain containing 1 [Source:HGNC Symbol;Acc:HGNC:16014]	-
ENSG00000173588	170.958	212.513	50.5072	58.0191	191.735	54.2631	1.82069	1.89539e-08	1.82178e-07	CEP83	12	94306449	94459988	-	6925	protein_coding	centrosomal protein 83 [Source:HGNC Symbol;Acc:HGNC:17966]	-
ENSG00000164180	219.128	264.951	79.522	81.8484	242.04	80.6852	1.58496	1.9665e-08	1.88913e-07	TMEM161B	5	88189633	88269476	-	9598	protein_coding	transmembrane protein 161B [Source:HGNC Symbol;Acc:HGNC:28483]	-
ENSG00000185986	201.182	273.231	80.5966	67.3436	237.207	73.9701	1.68213	2.02827e-08	1.94231e-07	SDHAP3	5	1572222	1594620	-	1173	transcribed_unprocessed_pseudogene	succinate dehydrogenase complex flavoprotein subunit A pseudogene 3 [Source:HGNC Symbol;Acc:HGNC:18781]	-
ENSG00000182287	589.379	675.258	277.252	330.502	632.318	303.877	1.05684	2.04052e-08	1.953e-07	AP1S2	X	15825806	15854931	-	5371	protein_coding	adaptor related protein complex 1 subunit sigma 2 [Source:HGNC Symbol;Acc:HGNC:560]	-
ENSG00000146085	567.655	615.46	269.73	304.6	591.557	287.165	1.04238	2.05221e-08	1.96317e-07	MUT	6	49430360	49463191	-	3749	protein_coding	methylmalonyl-CoA mutase [Source:HGNC Symbol;Acc:HGNC:7526]	-
ENSG00000136999	74.6168	74.5176	224.596	223.788	74.5672	224.192	-1.58812	2.10002e-08	2.00678e-07	NOV	8	119416306	119424353	+	2673	protein_coding	nephroblastoma overexpressed [Source:HGNC Symbol;Acc:HGNC:7885]	-
ENSG00000047365	102.952	138.916	9.67159	26.9374	120.934	18.3045	2.71904	2.17856e-08	2.07747e-07	ARAP2	4	35948221	36244509	-	12428	protein_coding	ArfGAP with RhoGAP domain, ankyrin repeat and PH domain 2 [Source:HGNC Symbol;Acc:HGNC:16924]	-
ENSG00000152778	553.487	635.699	290.148	289.059	594.593	289.604	1.03797	2.30284e-08	2.19138e-07	IFIT5	10	89414586	89421001	+	4015	protein_coding	interferon induced protein with tetratricopeptide repeats 5 [Source:HGNC Symbol;Acc:HGNC:13328]	-
ENSG00000285967	456.202	448.946	210.626	203.067	452.574	206.846	1.12969	2.32056e-08	2.20592e-07	NIPBL-DT	5	36864425	36876700	-	6939	bidirectional_promoter_lncRNA	NIPBL divergent transcript [Source:HGNC Symbol;Acc:HGNC:51293]	-
ENSG00000062725	448.646	420.426	180.536	205.139	434.536	192.838	1.17162	2.38146e-08	2.25791e-07	APPBP2	17	60443149	60526219	-	9876	protein_coding	amyloid beta precursor protein binding protein 2 [Source:HGNC Symbol;Acc:HGNC:622]	-
ENSG00000105246	44.3923	50.5984	166.566	176.129	47.4953	171.348	-1.85076	2.42583e-08	2.29758e-07	EBI3	19	4229498	4237531	+	1284	protein_coding	Epstein-Barr virus induced 3 [Source:HGNC Symbol;Acc:HGNC:3129]	-
ENSG00000159459	532.708	594.301	203.103	291.132	563.504	247.117	1.18845	2.43153e-08	2.30058e-07	UBR1	15	42942897	43106113	-	9928	protein_coding	ubiquitin protein ligase E3 component n-recognin 1 [Source:HGNC Symbol;Acc:HGNC:16808]	-
ENSG00000105926	527.041	589.701	186.984	285.951	558.371	236.468	1.23868	2.48855e-08	2.35086e-07	MPP6	7	24573268	24694193	+	9369	protein_coding	membrane palmitoylated protein 6 [Source:HGNC Symbol;Acc:HGNC:18167]	-
ENSG00000155975	576.155	609.02	270.805	308.744	592.588	289.775	1.03179	2.52474e-08	2.38133e-07	VPS37A	8	17246571	17302427	+	6784	protein_coding	VPS37A, ESCRT-I subunit [Source:HGNC Symbol;Acc:HGNC:24928]	-
ENSG00000107036	359.861	368.908	132.178	165.769	364.385	148.974	1.28968	2.64541e-08	2.48483e-07	RIC1	9	5629025	5776557	+	8591	protein_coding	RIC1 homolog, RAB6A GEF complex partner 1 [Source:HGNC Symbol;Acc:HGNC:17686]	-
ENSG00000121879	259.742	270.471	58.0295	105.678	265.107	81.8536	1.69349	2.73671e-08	2.56793e-07	PIK3CA	3	179148114	179240093	+	9494	protein_coding	phosphatidylinositol-4,5-bisphosphate 3-kinase catalytic subunit alpha [Source:HGNC Symbol;Acc:HGNC:8975]	-
ENSG00000184185	371.195	378.108	840.354	663.075	374.652	751.715	-1.00432	2.78588e-08	2.61137e-07	KCNJ12	17	21376197	21419872	+	5617	protein_coding	potassium voltage-gated channel subfamily J member 12 [Source:HGNC Symbol;Acc:HGNC:6258]	-
ENSG00000204228	380.64	390.067	894.085	674.472	385.354	784.278	-1.02484	2.84866e-08	2.66197e-07	HSD17B8	6	33204642	33206831	+	1171	protein_coding	hydroxysteroid 17-beta dehydrogenase 8 [Source:HGNC Symbol;Acc:HGNC:3554]	-
ENSG00000236901	201.182	206.073	65.5519	62.1633	203.628	63.8576	1.67326	2.88486e-08	2.68889e-07	MIR600HG	9	123109494	123115477	-	5984	sense_intronic	MIR600 host gene [Source:HGNC Symbol;Acc:HGNC:23642]	-
ENSG00000151458	297.523	305.43	112.835	122.255	301.477	117.545	1.35857	3.07951e-08	2.8615e-07	ANKRD50	4	124664052	124712732	-	8794	protein_coding	ankyrin repeat domain 50 [Source:HGNC Symbol;Acc:HGNC:29223]	-
ENSG00000181544	288.078	315.55	127.88	97.3892	301.814	112.635	1.42306	3.08404e-08	2.86424e-07	FANCB	X	14835961	14873069	-	3593	protein_coding	FA complementation group B [Source:HGNC Symbol;Acc:HGNC:3583]	-
ENSG00000122970	340.971	450.785	116.059	177.165	395.878	146.612	1.43212	3.10015e-08	2.87727e-07	IFT81	12	110124335	110218797	+	7005	protein_coding	intraflagellar transport 81 [Source:HGNC Symbol;Acc:HGNC:14313]	-
ENSG00000182463	408.976	427.786	135.402	202.031	418.381	168.717	1.30913	3.24989e-08	3.00293e-07	TSHZ2	20	52972407	53495330	+	12581	protein_coding	teashirt zinc finger homeobox 2 [Source:HGNC Symbol;Acc:HGNC:13010]	Others
ENSG00000232931	90.6736	84.6373	10.7462	12.4327	87.6555	11.5894	2.91796	3.30797e-08	3.05193e-07	LINC00342	2	95807118	95816215	-	2618	lincRNA	long intergenic non-protein coding RNA 342 [Source:HGNC Symbol;Acc:HGNC:42470]	-
ENSG00000126070	546.875	574.061	197.73	293.204	560.468	245.467	1.19021	3.32339e-08	3.0646e-07	AGO3	1	35930718	36072500	+	21157	protein_coding	argonaute 3, RISC catalytic component [Source:HGNC Symbol;Acc:HGNC:18421]	-
ENSG00000189280	51.0039	56.1182	167.641	199.959	53.5611	183.8	-1.7789	3.34463e-08	3.08106e-07	GJB5	1	34755047	34758512	+	1355	protein_coding	gap junction protein beta 5 [Source:HGNC Symbol;Acc:HGNC:4287]	-
ENSG00000116266	323.969	335.789	96.7159	147.12	329.879	121.918	1.43473	3.46976e-08	3.18986e-07	STXBP3	1	108746674	108809526	+	5895	protein_coding	syntaxin binding protein 3 [Source:HGNC Symbol;Acc:HGNC:11446]	-
ENSG00000177125	398.586	448.026	147.223	204.103	423.306	175.663	1.26806	3.49767e-08	3.21389e-07	ZBTB34	9	126860665	126885878	+	6606	protein_coding	zinc finger and BTB domain containing 34 [Source:HGNC Symbol;Acc:HGNC:31446]	ZBTB
ENSG00000113369	146.4	177.554	36.5371	46.6225	161.977	41.5798	1.96089	3.55683e-08	3.26495e-07	ARRDC3	5	91368724	91383359	-	4934	protein_coding	arrestin domain containing 3 [Source:HGNC Symbol;Acc:HGNC:29263]	-
ENSG00000214367	207.794	246.552	56.9549	83.9205	227.173	70.4377	1.68804	3.58141e-08	3.28585e-07	HAUS3	4	2227464	2242164	-	7067	protein_coding	HAUS augmin like complex subunit 3 [Source:HGNC Symbol;Acc:HGNC:28719]	-
ENSG00000130475	397.642	293.471	771.578	673.436	345.556	722.507	-1.06436	3.70021e-08	3.38748e-07	FCHO1	19	17747718	17788568	+	5694	protein_coding	FCH domain only 1 [Source:HGNC Symbol;Acc:HGNC:29002]	-
ENSG00000008086	358.916	446.186	146.148	184.418	402.551	165.283	1.28374	3.7028e-08	3.38748e-07	CDKL5	X	18425583	18653629	+	17075	protein_coding	cyclin dependent kinase like 5 [Source:HGNC Symbol;Acc:HGNC:11411]	-
ENSG00000226752	446.757	476.545	205.253	221.716	461.651	213.484	1.1125	3.70336e-08	3.38748e-07	CUTALP	9	120824828	120854385	+	7224	transcribed_unitary_pseudogene	cutA divalent cation tolerance homolog-like, pseudogene [Source:HGNC Symbol;Acc:HGNC:27367]	-
ENSG00000066739	543.097	636.619	209.551	307.708	589.858	258.63	1.18873	3.74851e-08	3.4236e-07	ATG2B	14	96279202	96363870	-	14778	protein_coding	autophagy related 2B [Source:HGNC Symbol;Acc:HGNC:20187]	-
ENSG00000110768	730.112	797.614	328.834	429.963	763.863	379.399	1.00909	3.80544e-08	3.47036e-07	GTF2H1	11	18322295	18367044	+	6939	protein_coding	general transcription factor IIH subunit 1 [Source:HGNC Symbol;Acc:HGNC:4655]	-
ENSG00000089916	510.039	537.263	181.611	270.41	523.651	226.011	1.21128	3.85373e-08	3.5056e-07	GPATCH2L	14	76151916	76254342	+	21987	protein_coding	G-patch domain containing 2 like [Source:HGNC Symbol;Acc:HGNC:20210]	-
ENSG00000083535	187.014	200.554	59.1042	60.0912	193.784	59.5977	1.70113	4.02163e-08	3.64738e-07	PIBF1	13	72782059	73016461	+	4253	protein_coding	progesterone immunomodulatory binding factor 1 [Source:HGNC Symbol;Acc:HGNC:23352]	-
ENSG00000100523	236.129	250.232	84.8951	87.0286	243.181	85.9619	1.50023	4.02574e-08	3.64928e-07	DDHD1	14	53036745	53153282	-	17944	protein_coding	DDHD domain containing 1 [Source:HGNC Symbol;Acc:HGNC:19714]	-
ENSG00000204149	269.187	275.991	97.7905	106.714	272.589	102.252	1.41429	4.12891e-08	3.73349e-07	AGAP6	10	49982190	50010499	+	3160	protein_coding	ArfGAP with GTPase domain, ankyrin repeat and PH domain 6 [Source:HGNC Symbol;Acc:HGNC:23466]	-
ENSG00000241360	268.243	240.112	545.908	508.703	254.178	527.305	-1.0529	4.18929e-08	3.78244e-07	PDXP	22	37658727	37666934	+	2203	protein_coding	pyridoxal phosphatase [Source:HGNC Symbol;Acc:HGNC:30259]	-
ENSG00000196456	86.8956	77.2775	255.76	219.644	82.0865	237.702	-1.53398	4.26473e-08	3.84673e-07	ZNF775	7	150379335	150398631	+	2385	protein_coding	zinc finger protein 775 [Source:HGNC Symbol;Acc:HGNC:28501]	zf-C2H2
ENSG00000145715	325.858	374.428	102.089	158.516	350.143	130.303	1.42488	4.30052e-08	3.87516e-07	RASA1	5	87267888	87391931	+	5232	protein_coding	RAS p21 protein activator 1 [Source:HGNC Symbol;Acc:HGNC:9871]	-
ENSG00000156671	690.442	647.659	269.73	368.836	669.051	319.283	1.06653	4.43837e-08	3.98581e-07	SAMD8	10	75099586	75182123	+	7348	protein_coding	sterile alpha motif domain containing 8 [Source:HGNC Symbol;Acc:HGNC:26320]	-
ENSG00000035499	457.146	452.625	203.103	219.644	454.886	211.374	1.10545	4.52009e-08	4.05491e-07	DEPDC1B	5	60596912	60700190	-	3806	protein_coding	DEP domain containing 1B [Source:HGNC Symbol;Acc:HGNC:24902]	-
ENSG00000144909	561.043	546.462	250.387	289.059	553.753	269.723	1.03734	4.53953e-08	4.07034e-07	OSBPL11	3	125528858	125595090	-	4191	protein_coding	oxysterol binding protein like 11 [Source:HGNC Symbol;Acc:HGNC:16397]	-
ENSG00000154864	638.494	513.343	239.641	293.204	575.918	266.422	1.11147	4.64306e-08	4.15496e-07	PIEZO2	18	10666483	11148762	-	14796	protein_coding	piezo type mechanosensitive ion channel component 2 [Source:HGNC Symbol;Acc:HGNC:26270]	-
ENSG00000175895	400.475	422.266	136.477	199.959	411.371	168.218	1.28907	4.65574e-08	4.16426e-07	PLEKHF2	8	95133804	95156684	+	3137	protein_coding	pleckstrin homology and FYVE domain containing 2 [Source:HGNC Symbol;Acc:HGNC:20757]	-
ENSG00000144228	185.125	261.272	54.8057	77.7041	223.198	66.2549	1.75123	4.70707e-08	4.20604e-07	SPOPL	2	138501801	138573547	+	6468	protein_coding	speckle type BTB/POZ protein like [Source:HGNC Symbol;Acc:HGNC:27934]	-
ENSG00000170430	211.572	211.593	499.699	422.711	211.582	461.205	-1.12393	4.81099e-08	4.29467e-07	MGMT	10	129467184	129768007	+	3557	protein_coding	O-6-methylguanine-DNA methyltransferase [Source:HGNC Symbol;Acc:HGNC:7059]	-
ENSG00000178202	1248.65	1338.56	474.983	766.681	1293.6	620.832	1.05858	4.8585e-08	4.33282e-07	KDELC2	11	108472105	108498432	-	4993	protein_coding	KDEL motif containing 2 [Source:HGNC Symbol;Acc:HGNC:28496]	-
ENSG00000188343	222.906	258.512	77.3727	89.1007	240.709	83.2367	1.5316	4.92452e-08	4.38523e-07	FAM92A	8	93698561	93731527	+	7423	protein_coding	family with sequence similarity 92 member A [Source:HGNC Symbol;Acc:HGNC:30452]	-
ENSG00000106701	98.2298	104.877	18.2686	16.5769	101.553	17.4227	2.54386	4.99507e-08	4.43936e-07	FSD1L	9	105447796	105552433	+	9877	protein_coding	fibronectin type III and SPRY domain containing 1 like [Source:HGNC Symbol;Acc:HGNC:13753]	-
ENSG00000116017	111.453	112.236	278.327	294.24	111.845	286.283	-1.35603	5.00702e-08	4.4478e-07	ARID3A	19	925781	975934	+	7210	protein_coding	AT-rich interaction domain 3A [Source:HGNC Symbol;Acc:HGNC:3031]	ARID
ENSG00000152413	213.461	221.713	69.8504	75.632	217.587	72.7412	1.58046	5.04307e-08	4.47108e-07	HOMER1	5	79372636	79514217	-	6154	protein_coding	homer scaffold protein 1 [Source:HGNC Symbol;Acc:HGNC:17512]	-
ENSG00000128059	479.815	517.943	203.103	255.906	498.879	229.505	1.1196	5.07973e-08	4.50138e-07	PPAT	4	56393362	56435615	-	5439	protein_coding	phosphoribosyl pyrophosphate amidotransferase [Source:HGNC Symbol;Acc:HGNC:9238]	-
ENSG00000118965	249.353	339.469	109.611	105.678	294.411	107.644	1.45198	5.2611e-08	4.65202e-07	WDR35	2	19910260	19990131	-	7836	protein_coding	WD repeat domain 35 [Source:HGNC Symbol;Acc:HGNC:29250]	-
ENSG00000187951	206.849	171.114	53.7311	59.0551	188.982	56.3931	1.74403	5.26486e-08	4.65202e-07	AC091057.1	15	30658717	30772993	+	5637	processed_transcript	OTU deubiquitinase 7A pseudogene [Source:NCBI gene;Acc:100288637]	-
ENSG00000028116	259.742	264.951	101.014	94.281	262.347	97.6477	1.42611	5.26508e-08	4.65202e-07	VRK2	2	57907629	58159920	+	3531	protein_coding	vaccinia related kinase 2 [Source:HGNC Symbol;Acc:HGNC:12719]	-
ENSG00000146414	245.574	266.791	60.1788	103.606	256.183	81.8922	1.64359	5.2687e-08	4.65295e-07	SHPRH	6	145864245	145964423	-	17637	protein_coding	SNF2 histone linker PHD RING helicase [Source:HGNC Symbol;Acc:HGNC:19336]	-
ENSG00000187240	214.405	231.833	60.1788	83.9205	223.119	72.0496	1.62952	5.2869e-08	4.66449e-07	DYNC2H1	11	103109410	103479863	+	15012	protein_coding	dynein cytoplasmic 2 heavy chain 1 [Source:HGNC Symbol;Acc:HGNC:2962]	-
ENSG00000172785	355.138	394.667	176.238	131.579	374.903	153.908	1.28545	5.3051e-08	4.67548e-07	CBWD1	9	121038	179147	-	14170	protein_coding	COBW domain containing 1 [Source:HGNC Symbol;Acc:HGNC:17134]	-
ENSG00000140367	386.307	466.425	145.074	205.139	426.366	175.106	1.28307	5.30708e-08	4.67548e-07	UBE2Q2	15	75843285	75901078	+	3852	protein_coding	ubiquitin conjugating enzyme E2 Q2 [Source:HGNC Symbol;Acc:HGNC:19248]	-
ENSG00000164338	359.861	431.466	169.79	173.021	395.664	171.406	1.20699	5.40116e-08	4.74456e-07	UTP15	5	73565443	73583377	+	6321	protein_coding	UTP15, small subunit processome component [Source:HGNC Symbol;Acc:HGNC:25758]	-
ENSG00000057019	557.265	670.658	241.79	325.321	613.962	283.556	1.11398	5.54986e-08	4.86036e-07	DCBLD2	3	98795941	98901689	-	11274	protein_coding	discoidin, CUB and LCCL domain containing 2 [Source:HGNC Symbol;Acc:HGNC:24627]	-
ENSG00000125885	580.878	614.54	164.417	307.708	597.709	236.063	1.33914	5.55172e-08	4.86036e-07	MCM8	20	5950652	5998977	+	7691	protein_coding	minichromosome maintenance 8 homologous recombination repair factor [Source:HGNC Symbol;Acc:HGNC:16147]	-
ENSG00000048405	399.531	482.064	209.551	180.274	440.798	194.912	1.17791	5.55913e-08	4.86451e-07	ZNF800	7	127346790	127431924	-	5793	protein_coding	zinc finger protein 800 [Source:HGNC Symbol;Acc:HGNC:27267]	zf-C2H2
ENSG00000163510	279.577	265.871	109.611	96.3531	272.724	102.982	1.40548	5.71243e-08	4.97707e-07	CWC22	2	179944876	180007113	-	3324	protein_coding	CWC22 spliceosome associated protein homolog [Source:HGNC Symbol;Acc:HGNC:29322]	-
ENSG00000175213	292.8	229.993	562.027	538.749	261.396	550.388	-1.07456	5.72996e-08	4.98995e-07	ZNF408	11	46700818	46705912	+	3078	protein_coding	zinc finger protein 408 [Source:HGNC Symbol;Acc:HGNC:20041]	zf-C2H2
ENSG00000139132	136.01	150.875	32.2386	38.334	143.443	35.2863	2.02254	5.77559e-08	5.0189e-07	FGD4	12	32399529	32646050	+	10629	protein_coding	FYVE, RhoGEF and PH domain containing 4 [Source:HGNC Symbol;Acc:HGNC:19125]	-
ENSG00000203326	150.178	172.034	41.9102	45.5864	161.106	43.7483	1.88047	5.95294e-08	5.15481e-07	ZNF525	19	53365693	53392217	+	7193	protein_coding	zinc finger protein 525 [Source:HGNC Symbol;Acc:HGNC:29423]	zf-C2H2
ENSG00000146263	334.359	407.547	135.402	168.877	370.953	152.14	1.28534	6.23418e-08	5.37495e-07	MMS22L	6	97142161	97283217	-	21793	protein_coding	MMS22 like, DNA repair protein [Source:HGNC Symbol;Acc:HGNC:21475]	-
ENSG00000198265	671.552	669.738	257.909	372.98	670.645	315.444	1.08737	6.3085e-08	5.43644e-07	HELZ	17	67070438	67245989	-	15677	protein_coding	helicase with zinc finger [Source:HGNC Symbol;Acc:HGNC:16878]	-
ENSG00000120539	680.052	728.616	285.849	395.773	704.334	340.811	1.04664	6.55545e-08	5.63856e-07	MASTL	10	27154824	27186924	+	3631	protein_coding	microtubule associated serine/threonine kinase like [Source:HGNC Symbol;Acc:HGNC:19042]	-
ENSG00000121350	192.681	269.551	56.9549	83.9205	231.116	70.4377	1.71309	6.56926e-08	5.64509e-07	PYROXD1	12	21437615	21471252	+	5725	protein_coding	pyridine nucleotide-disulphide oxidoreductase domain 1 [Source:HGNC Symbol;Acc:HGNC:26162]	-
ENSG00000047617	365.528	392.827	160.119	173.021	379.178	166.57	1.18657	6.92575e-08	5.92062e-07	ANO2	12	5531869	5946232	-	6255	protein_coding	anoctamin 2 [Source:HGNC Symbol;Acc:HGNC:1183]	-
ENSG00000120008	646.05	736.896	274.028	383.34	691.473	328.684	1.07236	7.07706e-08	6.02728e-07	WDR11	10	120851175	120909524	+	10837	protein_coding	WD repeat domain 11 [Source:HGNC Symbol;Acc:HGNC:13831]	-
ENSG00000214595	178.514	237.352	67.7011	62.1633	207.933	64.9322	1.67975	7.10381e-08	6.04722e-07	EML6	2	54723499	54972025	+	14426	protein_coding	echinoderm microtubule associated protein like 6 [Source:HGNC Symbol;Acc:HGNC:35412]	-
ENSG00000155657	97.2853	117.756	19.3432	20.7211	107.521	20.0321	2.42403	7.23964e-08	6.15421e-07	TTN	2	178525989	178830802	-	118976	protein_coding	titin [Source:HGNC Symbol;Acc:HGNC:12403]	-
ENSG00000158985	766.003	857.412	339.58	466.225	811.708	402.903	1.00999	7.32806e-08	6.22063e-07	CDC42SE2	5	131245493	131398447	+	6024	protein_coding	CDC42 small effector 2 [Source:HGNC Symbol;Acc:HGNC:18547]	-
ENSG00000115827	187.014	205.153	64.4773	60.0912	196.084	62.2842	1.65494	7.34627e-08	6.23318e-07	DCAF17	2	171434217	171485052	+	7657	protein_coding	DDB1 and CUL4 associated factor 17 [Source:HGNC Symbol;Acc:HGNC:25784]	-
ENSG00000160999	254.075	214.353	527.639	467.261	234.214	497.45	-1.08685	7.64114e-08	6.46827e-07	SH2B2	7	102285091	102321711	+	2384	protein_coding	SH2B adaptor protein 2 [Source:HGNC Symbol;Acc:HGNC:17381]	-
ENSG00000116903	312.635	347.749	110.686	150.228	330.192	130.457	1.33884	8.0486e-08	6.79103e-07	EXOC8	1	231332753	231337852	-	5100	protein_coding	exocyst complex component 8 [Source:HGNC Symbol;Acc:HGNC:24659]	-
ENSG00000186812	252.186	254.832	88.1189	99.4613	253.509	93.7901	1.43407	8.10148e-08	6.83247e-07	ZNF397	18	35241030	35267133	+	8710	protein_coding	zinc finger protein 397 [Source:HGNC Symbol;Acc:HGNC:18818]	zf-C2H2
ENSG00000105793	428.811	384.548	147.223	198.923	406.679	173.073	1.23153	8.14297e-08	6.86428e-07	GTPBP10	7	90335223	90391455	+	10436	protein_coding	GTP binding protein 10 [Source:HGNC Symbol;Acc:HGNC:25106]	-
ENSG00000204177	143.567	132.476	36.5371	31.0817	138.021	33.8094	2.03012	8.4447e-08	7.09886e-07	BMS1P1	10	46786674	46811989	+	4561	transcribed_unprocessed_pseudogene	BMS1, ribosome biogenesis factor pseudogene 1 [Source:HGNC Symbol;Acc:HGNC:23649]	-
ENSG00000101115	295.634	329.349	126.805	128.471	312.492	127.638	1.29183	8.50013e-08	7.13886e-07	SALL4	20	51782331	51802520	-	5772	protein_coding	spalt like transcription factor 4 [Source:HGNC Symbol;Acc:HGNC:15924]	zf-C2H2
ENSG00000189064	143.567	242.872	507.221	454.828	193.219	481.025	-1.31498	8.55151e-08	7.17869e-07	GAGE2A	X	49589529	49596827	+	528	protein_coding	G antigen 2A [Source:HGNC Symbol;Acc:HGNC:4099]	-
ENSG00000135976	126.565	150.875	31.164	36.2619	138.72	33.713	2.04024	8.85759e-08	7.42534e-07	ANKRD36	2	97113496	97250199	+	9479	protein_coding	ankyrin repeat domain 36 [Source:HGNC Symbol;Acc:HGNC:24079]	-
ENSG00000139977	427.866	417.667	185.909	204.103	422.766	195.006	1.11602	8.88498e-08	7.44486e-07	NAA30	14	57390544	57415917	+	7653	protein_coding	N(alpha)-acetyltransferase 30, NatC catalytic subunit [Source:HGNC Symbol;Acc:HGNC:19844]	-
ENSG00000101188	97.2853	109.476	307.342	244.509	103.381	275.925	-1.41566	9.03742e-08	7.55865e-07	NTSR1	20	62708837	62762771	+	4237	protein_coding	neurotensin receptor 1 [Source:HGNC Symbol;Acc:HGNC:8039]	-
ENSG00000267002	258.798	286.111	104.238	105.678	272.454	104.958	1.37626	9.12677e-08	7.62479e-07	AC060780.1	17	43148368	43171037	-	8450	lincRNA	novel transcript	-
ENSG00000095015	595.046	664.219	242.864	346.042	629.632	294.453	1.09577	9.1291e-08	7.62479e-07	MAP3K1	5	56815574	56896152	+	7716	protein_coding	mitogen-activated protein kinase kinase kinase 1 [Source:HGNC Symbol;Acc:HGNC:6848]	-
ENSG00000136682	346.638	393.747	165.492	157.48	370.193	161.486	1.19717	9.30867e-08	7.75338e-07	CBWD2	2	113437691	113496189	+	8396	protein_coding	COBW domain containing 2 [Source:HGNC Symbol;Acc:HGNC:17907]	-
ENSG00000135317	579.933	613.62	254.685	327.393	596.777	291.039	1.0354	9.34645e-08	7.78128e-07	SNX14	6	85505496	85594156	-	7105	protein_coding	sorting nexin 14 [Source:HGNC Symbol;Acc:HGNC:14977]	-
ENSG00000188763	242.741	179.394	531.938	430.999	211.068	481.468	-1.18997	9.52412e-08	7.91107e-07	FZD9	7	73433783	73436120	+	2338	protein_coding	frizzled class receptor 9 [Source:HGNC Symbol;Acc:HGNC:4047]	-
ENSG00000120756	221.017	247.472	88.1189	77.7041	234.245	82.9115	1.499	9.54854e-08	7.92773e-07	PLS1	3	142596387	142713664	+	5294	protein_coding	plastin 1 [Source:HGNC Symbol;Acc:HGNC:9090]	-
ENSG00000255529	389.141	427.786	167.641	197.887	408.464	182.764	1.15981	9.61031e-08	7.97173e-07	POLR2M	15	57706629	57782762	+	6574	protein_coding	RNA polymerase II subunit M [Source:HGNC Symbol;Acc:HGNC:14862]	-
ENSG00000118454	624.326	595.221	242.864	336.718	609.773	289.791	1.07246	9.65398e-08	8.0043e-07	ANKRD13C	1	70260588	70354734	-	4595	protein_coding	ankyrin repeat domain 13C [Source:HGNC Symbol;Acc:HGNC:25374]	-
ENSG00000058091	317.358	344.989	122.507	150.228	331.173	136.367	1.27949	9.82445e-08	8.12709e-07	CDK14	7	90466424	91210590	+	6841	protein_coding	cyclin dependent kinase 14 [Source:HGNC Symbol;Acc:HGNC:8883]	-
ENSG00000131023	408.031	456.305	198.805	202.031	432.168	200.418	1.10865	9.92638e-08	8.20021e-07	LATS1	6	149658153	149718256	-	8643	protein_coding	large tumor suppressor kinase 1 [Source:HGNC Symbol;Acc:HGNC:6514]	-
ENSG00000162885	534.597	577.741	294.446	257.978	556.169	276.212	1.01019	9.968e-08	8.23085e-07	B3GALNT2	1	235449923	235504481	-	5702	protein_coding	beta-1,3-N-acetylgalactosaminyltransferase 2 [Source:HGNC Symbol;Acc:HGNC:28596]	-
ENSG00000137449	347.582	366.148	118.208	169.913	356.865	144.061	1.30765	9.9949e-08	8.24556e-07	CPEB2	4	15002674	15070153	+	7177	protein_coding	cytoplasmic polyadenylation element binding protein 2 [Source:HGNC Symbol;Acc:HGNC:21745]	-
ENSG00000106392	331.525	353.269	110.686	160.589	342.397	135.637	1.33482	1.01644e-07	8.37396e-07	C1GALT1	7	7156934	7248651	+	7805	protein_coding	core 1 synthase, glycoprotein-N-acetylgalactosamine 3-beta-galactosyltransferase 1 [Source:HGNC Symbol;Acc:HGNC:24337]	-
ENSG00000239264	466.591	285.191	156.895	104.642	375.891	130.768	1.524	1.02897e-07	8.46956e-07	TXNDC5	6	7881517	7910814	-	4387	protein_coding	thioredoxin domain containing 5 [Source:HGNC Symbol;Acc:HGNC:21073]	-
ENSG00000158528	272.021	325.669	91.3428	130.543	298.845	110.943	1.42858	1.06199e-07	8.70585e-07	PPP1R9A	7	94907202	95296415	+	11151	protein_coding	protein phosphatase 1 regulatory subunit 9A [Source:HGNC Symbol;Acc:HGNC:14946]	-
ENSG00000166575	525.151	511.503	253.611	262.122	518.327	257.866	1.00712	1.09439e-07	8.95525e-07	TMEM135	11	87037844	87323758	+	5030	protein_coding	transmembrane protein 135 [Source:HGNC Symbol;Acc:HGNC:26167]	-
ENSG00000178685	254.075	293.471	643.698	504.559	273.773	574.129	-1.06785	1.10105e-07	9.0057e-07	PARP10	8	143977153	144012772	-	6033	protein_coding	poly(ADP-ribose) polymerase family member 10 [Source:HGNC Symbol;Acc:HGNC:25895]	-
ENSG00000146373	250.297	252.072	69.8504	104.642	251.184	87.246	1.52414	1.1159e-07	9.11899e-07	RNF217	6	124962545	125092633	+	12779	protein_coding	ring finger protein 217 [Source:HGNC Symbol;Acc:HGNC:21487]	-
ENSG00000127947	886.902	1017.49	376.117	559.47	952.194	467.794	1.02483	1.18799e-07	9.68627e-07	PTPN12	7	77537275	77640071	+	5547	protein_coding	protein tyrosine phosphatase, non-receptor type 12 [Source:HGNC Symbol;Acc:HGNC:9645]	-
ENSG00000188234	122.787	141.675	35.4625	26.9374	132.231	31.2	2.08499	1.19286e-07	9.72163e-07	AGAP4	10	45825594	45853875	-	3474	protein_coding	ArfGAP with GTPase domain, ankyrin repeat and PH domain 4 [Source:HGNC Symbol;Acc:HGNC:23459]	-
ENSG00000144744	388.197	425.026	193.432	178.201	406.611	185.817	1.13013	1.21137e-07	9.86364e-07	UBA3	3	69054730	69080408	-	4106	protein_coding	ubiquitin like modifier activating enzyme 3 [Source:HGNC Symbol;Acc:HGNC:12470]	-
ENSG00000128833	820.785	854.652	334.207	491.09	837.719	412.649	1.02089	1.21377e-07	9.87875e-07	MYO5C	15	52192322	52295798	-	10045	protein_coding	myosin VC [Source:HGNC Symbol;Acc:HGNC:7604]	-
ENSG00000119041	467.536	483.904	221.372	239.329	475.72	230.35	1.04609	1.21824e-07	9.9107e-07	GTF3C3	2	196763032	196799725	-	7105	protein_coding	general transcription factor IIIC subunit 3 [Source:HGNC Symbol;Acc:HGNC:4666]	-
ENSG00000088826	286.189	223.553	569.549	503.523	254.871	536.536	-1.07415	1.23612e-07	1.00381e-06	SMOX	20	4120980	4187747	+	2946	protein_coding	spermine oxidase [Source:HGNC Symbol;Acc:HGNC:15862]	-
ENSG00000104976	185.125	149.035	387.938	372.98	167.08	380.459	-1.18758	1.25302e-07	1.01708e-06	SNAPC2	19	7920316	7923250	+	2000	protein_coding	small nuclear RNA activating complex polypeptide 2 [Source:HGNC Symbol;Acc:HGNC:11135]	-
ENSG00000279312	51.9484	105.797	8.59697	7.25239	78.8725	7.92468	3.31688	1.27221e-07	1.03128e-06	AL136164.4	6	71373253	71375387	-	2135	TEC	TEC	-
ENSG00000100503	446.757	503.224	190.208	245.545	474.99	217.877	1.1238	1.28299e-07	1.03909e-06	NIN	14	50719763	50831121	-	13683	protein_coding	ninein [Source:HGNC Symbol;Acc:HGNC:14906]	-
ENSG00000113593	324.914	321.99	140.775	133.651	323.452	137.213	1.2373	1.28477e-07	1.04007e-06	PPWD1	5	65563236	65587549	+	3777	protein_coding	peptidylprolyl isomerase domain and WD repeat containing 1 [Source:HGNC Symbol;Acc:HGNC:28954]	-
ENSG00000111880	351.36	345.909	143.999	159.553	348.635	151.776	1.19941	1.33696e-07	1.07752e-06	RNGTT	6	88610272	88963721	-	4916	protein_coding	RNA guanylyltransferase and 5'-phosphatase [Source:HGNC Symbol;Acc:HGNC:10073]	-
ENSG00000260917	138.844	106.717	24.7163	29.0095	122.78	26.8629	2.19127	1.34036e-07	1.0793e-06	AL158212.3	10	112823490	112827726	+	4237	sense_overlapping	uncharacterized LOC103344931 [Source:NCBI gene;Acc:103344931]	-
ENSG00000137760	124.676	171.114	39.761	35.2259	147.895	37.4934	1.98077	1.36682e-07	1.09855e-06	ALKBH8	11	107502726	107565746	-	4506	protein_coding	alkB homolog 8, tRNA methyltransferase [Source:HGNC Symbol;Acc:HGNC:25189]	-
ENSG00000198740	349.471	423.186	153.671	181.31	386.329	167.49	1.20543	1.3679e-07	1.09855e-06	ZNF652	17	49289206	49362473	-	8810	protein_coding	zinc finger protein 652 [Source:HGNC Symbol;Acc:HGNC:29147]	zf-C2H2
ENSG00000047621	194.571	233.672	74.1489	71.4878	214.121	72.8183	1.55641	1.44063e-07	1.1539e-06	C12orf4	12	4487728	4538508	-	4939	protein_coding	chromosome 12 open reading frame 4 [Source:HGNC Symbol;Acc:HGNC:1184]	-
ENSG00000086300	184.181	216.193	42.9848	74.596	200.187	58.7904	1.76576	1.51984e-07	1.21094e-06	SNX10	7	26291895	26374329	+	3518	protein_coding	sorting nexin 10 [Source:HGNC Symbol;Acc:HGNC:14974]	-
ENSG00000082512	555.376	607.18	254.685	319.105	581.278	286.895	1.01822	1.54065e-07	1.22644e-06	TRAF5	1	211326615	211374946	+	9022	protein_coding	TNF receptor associated factor 5 [Source:HGNC Symbol;Acc:HGNC:12035]	-
ENSG00000080839	530.819	616.38	190.208	307.708	573.599	248.958	1.20325	1.58866e-07	1.2608e-06	RBL1	20	36996349	37095995	-	5954	protein_coding	RB transcriptional corepressor like 1 [Source:HGNC Symbol;Acc:HGNC:9893]	-
ENSG00000166479	211.572	270.471	73.0742	94.281	241.022	83.6776	1.52556	1.63429e-07	1.29362e-06	TMX3	18	68673688	68715298	-	7637	protein_coding	thioredoxin related transmembrane protein 3 [Source:HGNC Symbol;Acc:HGNC:24718]	-
ENSG00000168143	221.017	255.752	63.4027	97.3892	238.384	80.3959	1.5667	1.68076e-07	1.32809e-06	FAM83B	6	54846771	54942022	+	3167	protein_coding	family with sequence similarity 83 member B [Source:HGNC Symbol;Acc:HGNC:21357]	-
ENSG00000099992	85.0065	79.1174	248.238	209.283	82.062	228.76	-1.47894	1.68807e-07	1.3327e-06	TBC1D10A	22	30291990	30327046	-	7047	protein_coding	TBC1 domain family member 10A [Source:HGNC Symbol;Acc:HGNC:23609]	-
ENSG00000251022	211.572	245.632	67.7011	90.1368	228.602	78.919	1.53346	1.72363e-07	1.359e-06	THAP9-AS1	4	82893009	82900960	-	4397	antisense	THAP9 antisense RNA 1 [Source:HGNC Symbol;Acc:HGNC:44172]	-
ENSG00000139354	563.877	540.023	199.88	301.492	551.95	250.686	1.13769	1.74939e-07	1.37812e-06	GAS2L3	12	100573683	100628286	+	6799	protein_coding	growth arrest specific 2 like 3 [Source:HGNC Symbol;Acc:HGNC:27475]	-
ENSG00000224411	129.399	97.5169	15.0447	27.9735	113.458	21.5091	2.39568	1.7725e-07	1.39451e-06	HSP90AA2P	11	27888838	27891033	-	2196	processed_pseudogene	heat shock protein 90 alpha family class A member 2, pseudogene [Source:HGNC Symbol;Acc:HGNC:5256]	-
ENSG00000160352	354.194	406.627	167.641	174.057	380.41	170.849	1.15486	1.79157e-07	1.40708e-06	ZNF714	19	21082159	21125270	+	8033	protein_coding	zinc finger protein 714 [Source:HGNC Symbol;Acc:HGNC:27124]	zf-C2H2
ENSG00000113240	112.398	178.474	38.6864	30.0456	145.436	34.366	2.08291	1.79392e-07	1.40831e-06	CLK4	5	178602664	178630615	-	7924	protein_coding	CDC like kinase 4 [Source:HGNC Symbol;Acc:HGNC:13659]	-
ENSG00000186577	227.629	221.713	463.162	455.864	224.671	459.513	-1.03232	1.8376e-07	1.4395e-06	SMIM29	6	34246380	34249470	-	2229	protein_coding	small integral membrane protein 29 [Source:HGNC Symbol;Acc:HGNC:1340]	-
ENSG00000181315	153.012	224.473	47.2833	62.1633	188.742	54.7233	1.78546	1.86074e-07	1.45636e-06	ZNF322	6	26634383	26659752	-	5059	protein_coding	zinc finger protein 322 [Source:HGNC Symbol;Acc:HGNC:23640]	zf-C2H2
ENSG00000136152	292.8	266.791	94.5667	122.255	279.796	108.411	1.36687	1.86814e-07	1.46073e-06	COG3	13	45464898	45536630	+	6016	protein_coding	component of oligomeric golgi complex 3 [Source:HGNC Symbol;Acc:HGNC:18619]	-
ENSG00000196417	131.288	154.555	44.0595	23.8293	142.921	33.9444	2.0769	1.90059e-07	1.48245e-06	ZNF765	19	53389793	53430413	+	12344	protein_coding	zinc finger protein 765 [Source:HGNC Symbol;Acc:HGNC:25092]	zf-C2H2
ENSG00000074603	441.089	509.664	180.536	248.653	475.377	214.595	1.14675	1.99447e-07	1.54902e-06	DPP8	15	65442463	65517704	-	10211	protein_coding	dipeptidyl peptidase 8 [Source:HGNC Symbol;Acc:HGNC:16490]	-
ENSG00000163608	515.706	618.22	220.297	306.672	566.963	263.485	1.10492	2.02626e-07	1.57102e-06	NEPRO	3	113002440	113019861	-	6494	protein_coding	nucleolus and neural progenitor protein [Source:HGNC Symbol;Acc:HGNC:24496]	-
ENSG00000217128	336.248	353.269	125.731	165.769	344.758	145.75	1.24126	2.1774e-07	1.67462e-06	FNIP1	5	131641714	131797063	-	7942	protein_coding	folliculin interacting protein 1 [Source:HGNC Symbol;Acc:HGNC:29418]	-
ENSG00000197385	162.457	164.675	44.0595	52.8388	163.566	48.4491	1.75452	2.21904e-07	1.70449e-06	ZNF860	3	31981771	31991628	+	3263	protein_coding	zinc finger protein 860 [Source:HGNC Symbol;Acc:HGNC:34513]	zf-C2H2
ENSG00000175701	284.3	235.512	631.877	475.549	259.906	553.713	-1.09109	2.23569e-07	1.71583e-06	MTLN	2	110211529	110245420	-	2051	protein_coding	mitoregulin [Source:HGNC Symbol;Acc:HGNC:27339]	-
ENSG00000184949	122.787	157.315	40.8356	29.0095	140.051	34.9226	2.00559	2.3069e-07	1.766e-06	FAM227A	22	38578120	38656629	-	10781	protein_coding	family with sequence similarity 227 member A [Source:HGNC Symbol;Acc:HGNC:44197]	-
ENSG00000120837	468.48	424.106	214.924	215.499	446.293	215.212	1.05212	2.38617e-07	1.82284e-06	NFYB	12	104117077	104138289	-	4956	protein_coding	nuclear transcription factor Y subunit beta [Source:HGNC Symbol;Acc:HGNC:7805]	NF-YB
ENSG00000006715	519.484	662.379	256.834	313.925	590.932	285.38	1.04984	2.41887e-07	1.84627e-06	VPS41	7	38722963	38932394	-	7801	protein_coding	VPS41, HOPS complex subunit [Source:HGNC Symbol;Acc:HGNC:12713]	-
ENSG00000102981	102.952	103.037	291.222	238.293	102.995	264.758	-1.36176	2.44721e-07	1.86477e-06	PARD6A	16	67660946	67662778	+	1488	protein_coding	par-6 family cell polarity regulator alpha [Source:HGNC Symbol;Acc:HGNC:15943]	-
ENSG00000010072	464.702	432.386	183.76	234.148	448.544	208.954	1.10131	2.45104e-07	1.8669e-06	SPRTN	1	231337104	231355023	+	5906	protein_coding	SprT-like N-terminal domain [Source:HGNC Symbol;Acc:HGNC:25356]	-
ENSG00000124466	244.63	254.832	526.564	473.477	249.731	500.021	-1.00137	2.47443e-07	1.88235e-06	LYPD3	19	43460787	43465660	-	2519	protein_coding	LY6/PLAUR domain containing 3 [Source:HGNC Symbol;Acc:HGNC:24880]	-
ENSG00000152061	320.191	311.87	124.656	144.012	316.031	134.334	1.23371	2.48827e-07	1.89208e-06	RABGAP1L	1	174159410	174995308	+	16071	protein_coding	RAB GTPase activating protein 1 like [Source:HGNC Symbol;Acc:HGNC:24663]	-
ENSG00000166024	158.679	164.675	44.0595	51.8028	161.677	47.9311	1.75338	2.52373e-07	1.91504e-06	R3HCC1L	10	98134624	98244897	+	3571	protein_coding	R3H domain and coiled-coil containing 1 like [Source:HGNC Symbol;Acc:HGNC:23512]	-
ENSG00000180346	273.91	333.949	116.059	131.579	303.93	123.819	1.29529	2.55083e-07	1.93399e-06	TIGD2	4	89111500	89114899	+	3217	protein_coding	tigger transposable element derived 2 [Source:HGNC Symbol;Acc:HGNC:18333]	-
ENSG00000196937	565.766	628.34	260.058	334.646	597.053	297.352	1.00517	2.71316e-07	2.05022e-06	FAM3C	7	121348851	121396364	-	3422	protein_coding	family with sequence similarity 3 member C [Source:HGNC Symbol;Acc:HGNC:18664]	-
ENSG00000126838	88.7846	84.6373	13.9701	14.5048	86.7109	14.2374	2.60623	2.74645e-07	2.07129e-06	PZP	12	9148840	9208370	-	6227	protein_coding	PZP, alpha-2-macroglobulin like [Source:HGNC Symbol;Acc:HGNC:9750]	-
ENSG00000196074	104.841	158.235	34.3879	25.9014	131.538	30.1446	2.12726	2.74674e-07	2.07129e-06	SYCP2	20	59863563	59933655	-	6466	protein_coding	synaptonemal complex protein 2 [Source:HGNC Symbol;Acc:HGNC:11490]	-
ENSG00000185946	187.959	184.914	61.2534	62.1633	186.436	61.7084	1.59506	2.77142e-07	2.08471e-06	RNPC3	1	103525691	103555239	+	6867	protein_coding	RNA binding region (RNP1, RRM) containing 3 [Source:HGNC Symbol;Acc:HGNC:18666]	-
ENSG00000087338	401.42	408.467	159.044	207.211	404.943	183.127	1.14411	2.77521e-07	2.08669e-06	GMCL1	2	69829642	69881396	+	4922	protein_coding	germ cell-less, spermatogenesis associated 1 [Source:HGNC Symbol;Acc:HGNC:23843]	-
ENSG00000117479	643.216	683.538	276.178	383.34	663.377	329.759	1.00776	2.83807e-07	2.13131e-06	SLC19A2	1	169463909	169486003	-	4423	protein_coding	solute carrier family 19 member 2 [Source:HGNC Symbol;Acc:HGNC:10938]	-
ENSG00000075303	459.98	505.984	182.686	259.014	482.982	220.85	1.1281	2.86908e-07	2.14927e-06	SLC25A40	7	87833568	87876357	-	5081	protein_coding	solute carrier family 25 member 40 [Source:HGNC Symbol;Acc:HGNC:29680]	-
ENSG00000144460	363.639	385.468	165.492	178.201	374.553	171.847	1.12387	2.88144e-07	2.15763e-06	NYAP2	2	225399710	225654018	+	5461	protein_coding	neuronal tyrosine-phosphorylated phosphoinositide-3-kinase adaptor 2 [Source:HGNC Symbol;Acc:HGNC:29291]	-
ENSG00000122484	284.3	336.709	116.059	139.867	310.504	127.963	1.27844	2.93271e-07	2.19241e-06	RPAP2	1	92298965	92402056	+	17142	protein_coding	RNA polymerase II associated protein 2 [Source:HGNC Symbol;Acc:HGNC:25791]	-
ENSG00000102384	515.706	502.304	170.865	275.591	509.005	223.228	1.18807	2.9353e-07	2.19345e-06	CENPI	X	101098218	101163681	+	4321	protein_coding	centromere protein I [Source:HGNC Symbol;Acc:HGNC:3968]	-
ENSG00000165487	431.644	434.226	170.865	226.896	432.935	198.88	1.12145	2.95813e-07	2.20687e-06	MICU2	13	21492691	21604214	-	3645	protein_coding	mitochondrial calcium uptake 2 [Source:HGNC Symbol;Acc:HGNC:31830]	-
ENSG00000147118	211.572	199.634	54.8057	80.8123	205.603	67.809	1.59875	2.9741e-07	2.21697e-06	ZNF182	X	47974851	48003978	-	3587	protein_coding	zinc finger protein 182 [Source:HGNC Symbol;Acc:HGNC:13001]	zf-C2H2
ENSG00000188818	251.242	287.031	110.686	103.606	269.136	107.146	1.32915	2.98239e-07	2.22223e-06	ZDHHC11	5	795606	850986	-	6953	protein_coding	zinc finger DHHC-type containing 11 [Source:HGNC Symbol;Acc:HGNC:19158]	-
ENSG00000142892	468.48	534.503	238.566	259.014	501.492	248.79	1.0112	2.98875e-07	2.22606e-06	PIGK	1	77088990	77219430	-	5513	protein_coding	phosphatidylinositol glycan anchor biosynthesis class K [Source:HGNC Symbol;Acc:HGNC:8965]	-
ENSG00000273329	124.676	143.515	35.4625	34.1898	134.096	34.8262	1.94536	3.06932e-07	2.27953e-06	AC078846.1	7	129604548	129611630	-	7083	lincRNA	novel transcript	-
ENSG00000145388	214.405	240.112	85.9697	81.8484	227.259	83.909	1.43776	3.14688e-07	2.32951e-06	METTL14	4	118685368	118715433	+	6862	protein_coding	methyltransferase like 14 [Source:HGNC Symbol;Acc:HGNC:29330]	-
ENSG00000197020	120.898	125.116	23.6417	34.1898	123.007	28.9157	2.087	3.16419e-07	2.33947e-06	ZNF100	19	21722766	21767628	-	6612	protein_coding	zinc finger protein 100 [Source:HGNC Symbol;Acc:HGNC:12880]	zf-C2H2
ENSG00000112339	500.594	561.182	238.566	288.023	530.888	263.295	1.01134	3.20091e-07	2.36295e-06	HBS1L	6	134960378	135103056	-	11099	protein_coding	HBS1 like translational GTPase [Source:HGNC Symbol;Acc:HGNC:4834]	-
ENSG00000177707	308.857	321.99	111.761	149.192	315.423	130.476	1.2726	3.22482e-07	2.37945e-06	NECTIN3	3	111070071	111275563	+	6184	protein_coding	nectin cell adhesion molecule 3 [Source:HGNC Symbol;Acc:HGNC:17664]	-
ENSG00000162894	36.8362	28.5191	124.656	132.615	32.6776	128.636	-1.97786	3.27806e-07	2.41677e-06	FCMR	1	206904386	206923247	-	2348	protein_coding	Fc fragment of IgM receptor [Source:HGNC Symbol;Acc:HGNC:14315]	-
ENSG00000184307	268.243	333.949	126.805	120.182	301.096	123.494	1.2862	3.2924e-07	2.42636e-06	ZDHHC23	3	113947901	113965401	+	7138	protein_coding	zinc finger DHHC-type containing 23 [Source:HGNC Symbol;Acc:HGNC:28654]	-
ENSG00000137941	93.5072	105.797	15.0447	22.7932	99.6519	18.919	2.39487	3.37754e-07	2.48407e-06	TTLL7	1	83865028	83999150	-	10543	protein_coding	tubulin tyrosine ligase like 7 [Source:HGNC Symbol;Acc:HGNC:26242]	-
ENSG00000146530	67.0607	57.0382	7.52235	2.07211	62.0494	4.79723	3.70232	3.40142e-07	2.49988e-06	VWDE	7	12330885	12403941	-	6712	protein_coding	von Willebrand factor D and EGF domains [Source:HGNC Symbol;Acc:HGNC:21897]	-
ENSG00000111647	310.746	368.908	123.581	161.625	339.827	142.603	1.25213	3.40317e-07	2.49988e-06	UHRF1BP1L	12	100028455	100142848	-	6616	protein_coding	UHRF1 binding protein 1 like [Source:HGNC Symbol;Acc:HGNC:29102]	-
ENSG00000224902	354.194	563.022	940.294	926.233	458.608	933.263	-1.02457	3.42276e-07	2.51224e-06	GAGE12H	X	49579983	49587301	+	527	protein_coding	G antigen 12H [Source:HGNC Symbol;Acc:HGNC:31908]	-
ENSG00000174106	499.65	627.42	250.387	300.456	563.535	275.421	1.03261	3.63568e-07	2.65446e-06	LEMD3	12	65169571	65248327	+	5562	protein_coding	LEM domain containing 3 [Source:HGNC Symbol;Acc:HGNC:28887]	-
ENSG00000230453	90.6736	102.117	18.2686	18.649	96.3952	18.4588	2.38467	3.63699e-07	2.65446e-06	ANKRD18B	9	33524394	33573009	+	5857	protein_coding	ankyrin repeat domain 18B [Source:HGNC Symbol;Acc:HGNC:23644]	-
ENSG00000172869	301.301	381.788	96.7159	161.625	341.544	129.17	1.4016	3.68936e-07	2.68728e-06	DMXL1	5	119037772	119249138	+	13680	protein_coding	Dmx like 1 [Source:HGNC Symbol;Acc:HGNC:2937]	-
ENSG00000206573	219.128	249.312	98.8652	64.2354	234.22	81.5503	1.52375	3.7326e-07	2.71661e-06	THUMPD3-AS1	3	9349689	9398579	-	6275	antisense	THUMPD3 antisense RNA 1 [Source:HGNC Symbol;Acc:HGNC:44478]	-
ENSG00000166313	185.125	161.915	389.013	363.655	173.52	376.334	-1.11708	3.75483e-07	2.7295e-06	APBB1	11	6395124	6419414	-	5244	protein_coding	amyloid beta precursor protein binding family B member 1 [Source:HGNC Symbol;Acc:HGNC:581]	-
ENSG00000184584	127.51	121.436	304.118	282.843	124.473	293.48	-1.23742	3.78522e-07	2.74939e-06	TMEM173	5	139475534	139482935	-	3850	protein_coding	transmembrane protein 173 [Source:HGNC Symbol;Acc:HGNC:27962]	-
ENSG00000196159	176.625	172.954	45.1341	63.1994	174.79	54.1667	1.6887	3.93304e-07	2.85106e-06	FAT4	4	125316399	125492932	+	16439	protein_coding	FAT atypical cadherin 4 [Source:HGNC Symbol;Acc:HGNC:23109]	-
ENSG00000224078	521.373	490.344	212.775	277.663	505.859	245.219	1.04391	3.9382e-07	2.85366e-06	SNHG14	15	24978583	25419462	+	43324	processed_transcript	small nucleolar RNA host gene 14 [Source:HGNC Symbol;Acc:HGNC:37462]	-
ENSG00000196922	186.07	248.392	61.2534	83.9205	217.231	72.5869	1.58057	3.94801e-07	2.85963e-06	ZNF252P	8	144973589	145002895	-	9148	transcribed_unprocessed_pseudogene	zinc finger protein 252, pseudogene [Source:HGNC Symbol;Acc:HGNC:13046]	-
ENSG00000169379	246.519	275.991	95.6413	110.858	261.255	103.25	1.33891	3.99411e-07	2.89072e-06	ARL13B	3	93980139	94055668	+	4154	protein_coding	ADP ribosylation factor like GTPase 13B [Source:HGNC Symbol;Acc:HGNC:25419]	-
ENSG00000112234	224.795	242.872	75.2235	97.3892	233.834	86.3063	1.43706	4.01796e-07	2.90566e-06	FBXL4	6	98868538	98948006	-	8115	protein_coding	F-box and leucine rich repeat protein 4 [Source:HGNC Symbol;Acc:HGNC:13601]	-
ENSG00000278384	81.2285	104.877	18.2686	15.5408	93.0525	16.9047	2.46184	4.47311e-07	3.21434e-06	AL354822.1	GL000218.1	51867	54893	-	3027	protein_coding		-
ENSG00000147862	367.417	425.946	174.089	194.778	396.682	184.434	1.10469	4.51446e-07	3.24149e-06	NFIB	9	14081843	14398983	-	12765	protein_coding	nuclear factor I B [Source:HGNC Symbol;Acc:HGNC:7785]	CTF/NFI
ENSG00000102053	79.3394	111.316	20.4178	13.4687	95.3279	16.9433	2.49487	4.57515e-07	3.28247e-06	ZC3H12B	X	65366638	65507887	+	7829	protein_coding	zinc finger CCCH-type containing 12B [Source:HGNC Symbol;Acc:HGNC:17407]	-
ENSG00000156931	252.186	295.31	102.089	118.11	273.748	110.1	1.3137	4.58668e-07	3.28945e-06	VPS8	3	184812143	185052614	+	10366	protein_coding	VPS8, CORVET complex subunit [Source:HGNC Symbol;Acc:HGNC:29122]	-
ENSG00000141219	263.52	293.471	119.283	110.858	278.495	115.07	1.27552	4.66482e-07	3.34153e-06	C17orf80	17	73232233	73248947	+	4663	protein_coding	chromosome 17 open reading frame 80 [Source:HGNC Symbol;Acc:HGNC:29601]	-
ENSG00000138381	275.799	353.269	133.253	130.543	314.534	131.898	1.25411	4.70539e-07	3.3666e-06	ASNSD1	2	189661385	189670831	+	2504	protein_coding	asparagine synthetase domain containing 1 [Source:HGNC Symbol;Acc:HGNC:24910]	-
ENSG00000186020	211.572	237.352	75.2235	90.1368	224.462	82.6801	1.44029	4.77427e-07	3.40918e-06	ZNF529	19	36534774	36605276	-	8173	protein_coding	zinc finger protein 529 [Source:HGNC Symbol;Acc:HGNC:29328]	zf-C2H2
ENSG00000116678	94.4517	121.436	13.9701	27.9735	107.944	20.9718	2.36051	4.83656e-07	3.44959e-06	LEPR	1	65420652	65641559	+	11370	protein_coding	leptin receptor [Source:HGNC Symbol;Acc:HGNC:6554]	-
ENSG00000082996	463.758	407.547	153.671	230.004	435.652	191.838	1.18217	4.94357e-07	3.51762e-06	RNF13	3	149812708	149962139	+	3635	protein_coding	ring finger protein 13 [Source:HGNC Symbol;Acc:HGNC:10057]	-
ENSG00000174718	136.01	142.595	41.9102	35.2259	139.303	38.5681	1.85363	5.01363e-07	3.56182e-06	KIAA1551	12	31959370	31993107	+	6646	protein_coding	KIAA1551 [Source:HGNC Symbol;Acc:HGNC:25559]	-
ENSG00000198718	119.954	158.235	39.761	34.1898	139.094	36.9754	1.91243	5.01934e-07	3.56182e-06	TOGARAM1	14	44962208	45074431	+	10274	protein_coding	TOG array regulator of axonemal microtubules 1 [Source:HGNC Symbol;Acc:HGNC:19959]	-
ENSG00000081377	392.919	436.986	199.88	199.959	414.952	199.919	1.05364	5.03783e-07	3.5721e-06	CDC14B	9	96490241	96619830	-	10462	protein_coding	cell division cycle 14B [Source:HGNC Symbol;Acc:HGNC:1719]	-
ENSG00000165105	236.129	287.951	97.7905	108.786	262.04	103.288	1.34295	5.06088e-07	3.58564e-06	RASEF	9	82979585	83063177	-	6649	protein_coding	RAS and EF-hand domain containing [Source:HGNC Symbol;Acc:HGNC:26464]	-
ENSG00000169519	326.803	323.83	130.029	155.408	325.316	142.719	1.18806	5.15073e-07	3.64079e-06	METTL15	11	28108248	28527041	+	7778	protein_coding	methyltransferase like 15 [Source:HGNC Symbol;Acc:HGNC:26606]	-
ENSG00000179869	391.03	508.744	199.88	220.68	449.887	210.28	1.09722	5.22142e-07	3.68502e-06	ABCA13	7	48171458	48647496	+	19074	protein_coding	ATP binding cassette subfamily A member 13 [Source:HGNC Symbol;Acc:HGNC:14638]	-
ENSG00000135913	258.798	262.192	94.5667	113.966	260.495	104.266	1.32032	5.25991e-07	3.7093e-06	USP37	2	218450251	218568361	-	9290	protein_coding	ubiquitin specific peptidase 37 [Source:HGNC Symbol;Acc:HGNC:20063]	-
ENSG00000123607	162.457	175.714	35.4625	62.1633	169.086	48.8129	1.79026	5.47334e-07	3.84935e-06	TTC21B	2	165857475	165953843	-	7538	protein_coding	tetratricopeptide repeat domain 21B [Source:HGNC Symbol;Acc:HGNC:25660]	-
ENSG00000085276	425.977	503.224	197.73	245.545	464.6	221.638	1.06736	5.52426e-07	3.87915e-06	MECOM	3	169083499	169663618	-	9103	protein_coding	MDS1 and EVI1 complex locus [Source:HGNC Symbol;Acc:HGNC:3498]	zf-C2H2
ENSG00000011114	531.763	610.86	239.641	322.213	571.312	280.927	1.02351	5.56054e-07	3.90312e-06	BTBD7	14	93237550	93333092	-	11333	protein_coding	BTB domain containing 7 [Source:HGNC Symbol;Acc:HGNC:18269]	-
ENSG00000187790	124.676	171.114	40.8356	41.4422	147.895	41.1389	1.84627	5.60724e-07	3.93427e-06	FANCM	14	45135940	45200890	+	8468	protein_coding	FA complementation group M [Source:HGNC Symbol;Acc:HGNC:23168]	-
ENSG00000260822	259.742	272.311	93.492	119.146	266.027	106.319	1.32236	5.62899e-07	3.94659e-06	AC004656.1	X	24545516	24550466	+	4951	sense_overlapping	novel transcript, overlapping to PDK3	-
ENSG00000144320	323.025	359.708	102.089	168.877	341.367	135.483	1.33192	5.70135e-07	3.99579e-06	LNPK	2	175923892	176002839	-	9122	protein_coding	lunapark, ER junction formation factor [Source:HGNC Symbol;Acc:HGNC:21610]	-
ENSG00000155903	221.017	273.231	83.8205	103.606	247.124	93.713	1.39838	5.99263e-07	4.19346e-06	RASA2	3	141487047	141615342	+	5993	protein_coding	RAS p21 protein activator 2 [Source:HGNC Symbol;Acc:HGNC:9872]	-
ENSG00000197579	236.129	302.67	104.238	109.822	269.4	107.03	1.33181	6.01229e-07	4.20559e-06	TOPORS	9	32540544	32552553	-	4098	protein_coding	TOP1 binding arginine/serine rich protein [Source:HGNC Symbol;Acc:HGNC:21653]	-
ENSG00000228305	174.736	185.834	344.953	441.36	180.285	393.156	-1.12508	6.08038e-07	4.25159e-06	AC016734.1	2	63622178	63622831	-	654	processed_pseudogene	PRELI domain containing 1 (PRELID1) pseudogene	-
ENSG00000127952	177.569	179.394	367.52	383.34	178.482	375.43	-1.07282	6.28656e-07	4.38226e-06	STYXL1	7	75996338	76048004	-	2028	protein_coding	serine/threonine/tyrosine interacting like 1 [Source:HGNC Symbol;Acc:HGNC:18165]	-
ENSG00000141424	730.112	735.976	280.476	437.215	733.044	358.846	1.02975	6.3305e-07	4.4095e-06	SLC39A6	18	36108532	36129385	-	3682	protein_coding	solute carrier family 39 member 6 [Source:HGNC Symbol;Acc:HGNC:18607]	-
ENSG00000141738	244.63	152.715	473.908	434.107	198.672	454.008	-1.19294	6.44137e-07	4.4713e-06	GRB7	17	39737927	39747291	+	3597	protein_coding	growth factor receptor bound protein 7 [Source:HGNC Symbol;Acc:HGNC:4567]	-
ENSG00000174891	388.197	444.346	168.716	217.572	416.271	193.144	1.10726	6.65714e-07	4.6105e-06	RSRC1	3	158105855	158545730	+	5117	protein_coding	arginine and serine rich coiled-coil 1 [Source:HGNC Symbol;Acc:HGNC:24152]	-
ENSG00000100908	230.462	199.634	468.535	413.386	215.048	440.96	-1.03606	6.67347e-07	4.61654e-06	EMC9	14	24138959	24141588	-	1588	protein_coding	ER membrane protein complex subunit 9 [Source:HGNC Symbol;Acc:HGNC:20273]	-
ENSG00000149761	493.982	402.027	1069.25	724.203	448.005	896.725	-1.00104	6.69497e-07	4.62965e-06	NUDT22	11	64225941	64230686	+	3721	protein_coding	nudix hydrolase 22 [Source:HGNC Symbol;Acc:HGNC:28189]	-
ENSG00000227345	683.83	676.178	267.581	403.025	680.004	335.303	1.01928	6.73947e-07	4.6551e-06	PARG	10	49818279	49970203	-	5129	protein_coding	poly(ADP-ribose) glycohydrolase [Source:HGNC Symbol;Acc:HGNC:8605]	-
ENSG00000092108	296.578	341.309	117.134	153.336	318.944	135.235	1.23712	6.81939e-07	4.70494e-06	SCFD1	14	30622112	30735812	+	6571	protein_coding	sec1 family domain containing 1 [Source:HGNC Symbol;Acc:HGNC:20726]	-
ENSG00000284770	204.96	217.113	49.4326	88.0647	211.037	68.7486	1.61613	6.89298e-07	4.7503e-06	TBCE	1	235367360	235452443	+	12444	protein_coding	tubulin folding cofactor E [Source:HGNC Symbol;Acc:HGNC:11582]	-
ENSG00000109819	332.47	367.988	173.014	142.976	350.229	157.995	1.14913	7.06526e-07	4.85981e-06	PPARGC1A	4	23755041	23904089	-	10870	protein_coding	PPARG coactivator 1 alpha [Source:HGNC Symbol;Acc:HGNC:9237]	-
ENSG00000122547	73.6723	71.7577	194.506	205.139	72.715	199.823	-1.45856	7.14158e-07	4.90673e-06	EEPD1	7	36153149	36301543	+	4847	protein_coding	endonuclease/exonuclease/phosphatase family domain containing 1 [Source:HGNC Symbol;Acc:HGNC:22223]	-
ENSG00000198168	311.691	344.069	157.969	132.615	327.88	145.292	1.17489	7.38606e-07	5.06513e-06	SVIP	11	22813799	22830299	-	5263	protein_coding	small VCP interacting protein [Source:HGNC Symbol;Acc:HGNC:25238]	-
ENSG00000148848	364.584	347.749	134.328	181.31	356.166	157.819	1.17333	7.42804e-07	5.09199e-06	ADAM12	10	126012381	126388455	-	9860	protein_coding	ADAM metallopeptidase domain 12 [Source:HGNC Symbol;Acc:HGNC:190]	-
ENSG00000138767	396.697	461.825	162.268	227.932	429.261	195.1	1.13688	7.49493e-07	5.13408e-06	CNOT6L	4	77713387	77819615	-	9367	protein_coding	CCR4-NOT transcription complex subunit 6 like [Source:HGNC Symbol;Acc:HGNC:18042]	-
ENSG00000264112	56.671	57.9581	3.22386	6.21633	57.3146	4.7201	3.59683	7.51501e-07	5.14385e-06	AC015813.1	17	57989039	57994850	-	5812	lincRNA	novel transcript	-
ENSG00000128242	146.4	143.515	343.879	302.528	144.958	323.203	-1.15663	7.63527e-07	5.22026e-06	GAL3ST1	22	30554635	30574587	-	3017	protein_coding	galactose-3-O-sulfotransferase 1 [Source:HGNC Symbol;Acc:HGNC:24240]	-
ENSG00000273033	162.457	150.875	38.6864	54.9109	156.666	46.7986	1.74156	7.74938e-07	5.29231e-06	LINC02035	3	122886941	122892416	+	5476	lincRNA	long intergenic non-protein coding RNA 2035 [Source:HGNC Symbol;Acc:HGNC:52875]	-
ENSG00000196981	218.183	283.351	74.1489	108.786	250.767	91.4673	1.454	7.9659e-07	5.42589e-06	WDR5B	3	122412332	122416051	-	3720	protein_coding	WD repeat domain 5B [Source:HGNC Symbol;Acc:HGNC:17826]	-
ENSG00000107669	312.635	327.509	131.104	153.336	320.072	142.22	1.1698	8.02756e-07	5.46175e-06	ATE1	10	121740421	121928801	-	5720	protein_coding	arginyltransferase 1 [Source:HGNC Symbol;Acc:HGNC:782]	-
ENSG00000157796	235.185	252.992	92.4174	102.569	244.088	97.4934	1.32372	8.29468e-07	5.62453e-06	WDR19	4	39182404	39285810	+	8873	protein_coding	WD repeat domain 19 [Source:HGNC Symbol;Acc:HGNC:18340]	-
ENSG00000196693	283.355	271.391	128.955	100.497	277.373	114.726	1.27445	8.56952e-07	5.79791e-06	ZNF33B	10	42574185	42638568	-	8307	protein_coding	zinc finger protein 33B [Source:HGNC Symbol;Acc:HGNC:13097]	zf-C2H2
ENSG00000174799	107.675	141.675	29.0148	34.1898	124.675	31.6023	1.97958	8.85999e-07	5.97441e-06	CEP135	4	55948871	56033363	+	8640	protein_coding	centrosomal protein 135 [Source:HGNC Symbol;Acc:HGNC:29086]	-
ENSG00000181690	103.897	135.236	27.9402	31.0817	119.566	29.5109	2.01825	8.91122e-07	6.0045e-06	PLAG1	8	56160904	56211324	-	7833	protein_coding	PLAG1 zinc finger [Source:HGNC Symbol;Acc:HGNC:9045]	zf-C2H2
ENSG00000144306	254.075	302.67	104.238	125.363	278.373	114.8	1.27745	9.22625e-07	6.20287e-06	SCRN3	2	174395730	174429575	+	4144	protein_coding	secernin 3 [Source:HGNC Symbol;Acc:HGNC:30382]	-
ENSG00000179941	251.242	269.551	67.7011	120.182	260.396	93.9418	1.46918	9.61816e-07	6.44261e-06	BBS10	12	76344474	76348442	-	3595	protein_coding	Bardet-Biedl syndrome 10 [Source:HGNC Symbol;Acc:HGNC:26291]	-
ENSG00000182903	111.453	127.876	29.0148	32.1177	119.664	30.5662	1.96863	9.8214e-07	6.57147e-06	ZNF721	4	425815	499156	-	6390	protein_coding	zinc finger protein 721 [Source:HGNC Symbol;Acc:HGNC:29425]	zf-C2H2
ENSG00000164663	253.131	273.231	103.164	116.038	263.181	109.601	1.26346	1.04862e-06	6.99308e-06	USP49	6	41789896	41895361	-	10921	protein_coding	ubiquitin specific peptidase 49 [Source:HGNC Symbol;Acc:HGNC:20078]	-
ENSG00000117616	421.255	416.747	198.805	217.572	419.001	208.188	1.00878	1.05862e-06	7.05206e-06	RSRP1	1	25242237	25338213	-	6804	protein_coding	arginine and serine rich protein 1 [Source:HGNC Symbol;Acc:HGNC:25234]	-
ENSG00000100744	308.857	308.19	109.611	152.3	308.524	130.956	1.23526	1.0624e-06	7.07459e-06	GSKIP	14	96363452	96387288	+	4567	protein_coding	GSK3B interacting protein [Source:HGNC Symbol;Acc:HGNC:20343]	-
ENSG00000175893	137.899	141.675	41.9102	40.4062	139.787	41.1582	1.76419	1.08829e-06	7.23374e-06	ZDHHC21	9	14611071	14693471	-	9426	protein_coding	zinc finger DHHC-type containing 21 [Source:HGNC Symbol;Acc:HGNC:20750]	-
ENSG00000113318	327.747	409.387	165.492	174.057	368.567	169.774	1.11838	1.09033e-06	7.24464e-06	MSH3	5	80654648	80876460	+	4709	protein_coding	mutS homolog 3 [Source:HGNC Symbol;Acc:HGNC:7326]	-
ENSG00000144445	128.454	148.115	25.7909	46.6225	138.285	36.2067	1.93091	1.10885e-06	7.35964e-06	KANSL1L	2	210021423	210171383	-	8491	protein_coding	KAT8 regulatory NSL complex subunit 1 like [Source:HGNC Symbol;Acc:HGNC:26310]	-
ENSG00000089682	218.183	223.553	84.8951	87.0286	220.868	85.9619	1.36135	1.13104e-06	7.49322e-06	RBM41	X	107064420	107118823	-	6101	protein_coding	RNA binding motif protein 41 [Source:HGNC Symbol;Acc:HGNC:25617]	-
ENSG00000164219	234.24	272.311	93.492	110.858	253.276	102.175	1.30923	1.15669e-06	7.65482e-06	PGGT1B	5	115204012	115262872	-	10064	protein_coding	protein geranylgeranyltransferase type I subunit beta [Source:HGNC Symbol;Acc:HGNC:8895]	-
ENSG00000214106	95.3962	121.436	24.7163	25.9014	108.416	25.3088	2.09889	1.18408e-06	7.81897e-06	PAXIP1-AS2	7	154928485	154952188	+	7553	antisense	PAXIP1 antisense RNA 2 [Source:HGNC Symbol;Acc:HGNC:48958]	-
ENSG00000184465	153.956	165.595	50.5072	52.8388	159.775	51.673	1.62845	1.1863e-06	7.83079e-06	WDR27	6	169457212	169702067	-	12610	protein_coding	WD repeat domain 27 [Source:HGNC Symbol;Acc:HGNC:21248]	-
ENSG00000167637	146.4	156.395	50.5072	43.5143	151.398	47.0108	1.68802	1.19493e-06	7.88488e-06	ZNF283	19	43827292	43852017	+	7229	protein_coding	zinc finger protein 283 [Source:HGNC Symbol;Acc:HGNC:13077]	zf-C2H2
ENSG00000259865	59.5046	91.997	9.67159	12.4327	75.7508	11.0521	2.77579	1.19656e-06	7.89277e-06	AL390728.6	1	247187281	247188526	-	1246	lincRNA	novel transcript	-
ENSG00000173041	132.232	206.073	50.5072	51.8028	169.153	51.155	1.72571	1.22326e-06	8.05718e-06	ZNF680	7	64519884	64563106	-	5586	protein_coding	zinc finger protein 680 [Source:HGNC Symbol;Acc:HGNC:26897]	zf-C2H2
ENSG00000171303	247.463	176.634	443.819	447.576	212.049	445.697	-1.07225	1.25509e-06	8.23698e-06	KCNK3	2	26692690	26733420	+	6223	protein_coding	potassium two pore domain channel subfamily K member 3 [Source:HGNC Symbol;Acc:HGNC:6278]	-
ENSG00000197779	202.127	193.194	55.8803	81.8484	197.66	68.8643	1.5197	1.27659e-06	8.36899e-06	ZNF81	X	47836902	48002561	+	8443	protein_coding	zinc finger protein 81 [Source:HGNC Symbol;Acc:HGNC:13156]	zf-C2H2
ENSG00000113597	251.242	241.952	107.462	94.281	246.597	100.872	1.29007	1.28085e-06	8.39392e-06	TRAPPC13	5	65624716	65666233	+	7049	protein_coding	trafficking protein particle complex 13 [Source:HGNC Symbol;Acc:HGNC:25828]	-
ENSG00000175073	395.753	369.828	180.536	191.67	382.79	186.103	1.04019	1.31977e-06	8.61787e-06	VCPIP1	8	66628487	66667217	-	9942	protein_coding	valosin containing protein interacting protein 1 [Source:HGNC Symbol;Acc:HGNC:30897]	-
ENSG00000137601	97.2853	110.396	12.8955	29.0095	103.841	20.9525	2.30538	1.32528e-06	8.64764e-06	NEK1	4	169392857	169612629	-	8308	protein_coding	NIMA related kinase 1 [Source:HGNC Symbol;Acc:HGNC:7744]	-
ENSG00000251474	313.58	326.589	162.268	101.533	320.085	131.901	1.28038	1.37177e-06	8.92854e-06	RPL32P3	3	129382922	129399655	-	4504	transcribed_unprocessed_pseudogene	ribosomal protein L32 pseudogene 3 [Source:HGNC Symbol;Acc:HGNC:27024]	-
ENSG00000144840	364.584	379.948	150.447	195.814	372.266	173.131	1.10373	1.39886e-06	9.08856e-06	RABL3	3	120686681	120742993	-	4684	protein_coding	RAB, member of RAS oncogene family like 3 [Source:HGNC Symbol;Acc:HGNC:18072]	-
ENSG00000169750	140.733	133.396	357.849	271.446	137.064	314.648	-1.19856	1.47274e-06	9.53109e-06	RAC3	17	82031624	82034204	+	1527	protein_coding	Rac family small GTPase 3 [Source:HGNC Symbol;Acc:HGNC:9803]	-
ENSG00000082269	143.567	225.393	39.761	68.3796	184.48	54.0703	1.76904	1.50798e-06	9.74085e-06	FAM135A	6	70412941	70561174	+	10589	protein_coding	family with sequence similarity 135 member A [Source:HGNC Symbol;Acc:HGNC:21084]	-
ENSG00000078142	310.746	287.951	125.731	140.904	299.348	133.317	1.16649	1.5089e-06	9.74085e-06	PIK3C3	18	41955206	42087830	+	15198	protein_coding	phosphatidylinositol 3-kinase catalytic subunit type 3 [Source:HGNC Symbol;Acc:HGNC:8974]	-
ENSG00000204764	132.232	170.195	31.164	53.8749	151.213	42.5194	1.82843	1.57125e-06	1.0086e-05	RANBP17	5	170861870	171300015	+	10965	protein_coding	RAN binding protein 17 [Source:HGNC Symbol;Acc:HGNC:14428]	-
ENSG00000157426	109.564	122.356	31.164	29.0095	115.96	30.0868	1.94691	1.60537e-06	1.02832e-05	AASDH	4	56338287	56387508	-	4654	protein_coding	aminoadipate-semialdehyde dehydrogenase [Source:HGNC Symbol;Acc:HGNC:23993]	-
ENSG00000129521	224.795	162.835	368.595	485.91	193.815	427.252	-1.14127	1.60662e-06	1.02876e-05	EGLN3	14	33924231	34462774	-	7359	protein_coding	egl-9 family hypoxia inducible factor 3 [Source:HGNC Symbol;Acc:HGNC:14661]	-
ENSG00000239883	78.3949	80.0374	16.1193	11.3966	79.2162	13.758	2.52764	1.66534e-06	1.06411e-05	PARGP1	10	45854093	45972154	-	3214	transcribed_unprocessed_pseudogene	poly(ADP-ribose) glycohydrolase pseudogene 1 [Source:HGNC Symbol;Acc:HGNC:45008]	-
ENSG00000263956	206.849	221.713	93.492	64.2354	214.281	78.8637	1.4435	1.68365e-06	1.07414e-05	NBPF11	1	148102046	148152322	-	5947	protein_coding	NBPF member 11 [Source:HGNC Symbol;Acc:HGNC:31993]	-
ENSG00000106948	133.177	160.075	337.431	306.672	146.626	322.052	-1.1346	1.76204e-06	1.11803e-05	AKNA	9	114334156	114394405	-	10601	protein_coding	AT-hook transcription factor [Source:HGNC Symbol;Acc:HGNC:24108]	-
ENSG00000053770	315.469	353.269	119.283	171.985	334.369	145.634	1.19814	1.80243e-06	1.14007e-05	AP5M1	14	57268909	57298742	+	13034	protein_coding	adaptor related protein complex 5 subunit mu 1 [Source:HGNC Symbol;Acc:HGNC:20192]	-
ENSG00000158691	172.847	176.634	46.2087	69.4157	174.74	57.8122	1.59418	1.81615e-06	1.14715e-05	ZSCAN12	6	28378955	28399734	-	5495	protein_coding	zinc finger and SCAN domain containing 12 [Source:HGNC Symbol;Acc:HGNC:13172]	zf-C2H2
ENSG00000198835	153.012	114.996	355.7	274.555	134.004	315.127	-1.23384	1.85323e-06	1.16765e-05	GJC2	1	228149852	228159826	+	2243	protein_coding	gap junction protein gamma 2 [Source:HGNC Symbol;Acc:HGNC:17494]	-
ENSG00000172667	207.794	257.592	79.522	100.497	232.693	90.0097	1.36967	1.86025e-06	1.17094e-05	ZMAT3	3	179017223	179072279	-	9646	protein_coding	zinc finger matrin-type 3 [Source:HGNC Symbol;Acc:HGNC:29983]	-
ENSG00000088756	186.07	241.032	54.8057	91.1729	213.551	72.9893	1.54736	1.8969e-06	1.19277e-05	ARHGAP28	18	6729718	6915716	+	11910	protein_coding	Rho GTPase activating protein 28 [Source:HGNC Symbol;Acc:HGNC:25509]	-
ENSG00000170448	227.629	247.472	95.6413	99.4613	237.55	97.5513	1.28395	1.91247e-06	1.20214e-05	NFXL1	4	47847233	47914667	-	4484	protein_coding	nuclear transcription factor, X-box binding like 1 [Source:HGNC Symbol;Acc:HGNC:18726]	zf-NF-X1
ENSG00000166510	134.121	181.234	53.7311	44.5504	157.678	49.1407	1.68309	1.92984e-06	1.21181e-05	CCDC68	18	54901509	54959508	-	5180	protein_coding	coiled-coil domain containing 68 [Source:HGNC Symbol;Acc:HGNC:24350]	-
ENSG00000117475	292.8	321.99	120.358	152.3	307.395	136.329	1.17235	1.99162e-06	1.24887e-05	BLZF1	1	169367970	169396540	+	3820	protein_coding	basic leucine zipper nuclear factor 1 [Source:HGNC Symbol;Acc:HGNC:1065]	Others
ENSG00000143494	269.187	281.511	104.238	131.579	275.349	117.909	1.22285	2.00764e-06	1.25762e-05	VASH2	1	212950520	212992037	+	9086	protein_coding	vasohibin 2 [Source:HGNC Symbol;Acc:HGNC:25723]	-
ENSG00000176597	195.515	219.873	66.6265	88.0647	207.694	77.3456	1.42415	2.01864e-06	1.26407e-05	B3GNT5	3	183253244	183298504	+	8140	protein_coding	UDP-GlcNAc:betaGal beta-1,3-N-acetylglucosaminyltransferase 5 [Source:HGNC Symbol;Acc:HGNC:15684]	-
ENSG00000115295	218.183	224.473	90.2682	87.0286	221.328	88.6484	1.32019	2.06614e-06	1.29158e-05	CLIP4	2	29097705	29189643	+	7775	protein_coding	CAP-Gly domain containing linker protein family member 4 [Source:HGNC Symbol;Acc:HGNC:26108]	-
ENSG00000136010	354.194	445.266	163.342	209.283	399.73	186.313	1.10084	2.068e-06	1.29186e-05	ALDH1L2	12	105019784	105084577	-	8507	protein_coding	aldehyde dehydrogenase 1 family member L2 [Source:HGNC Symbol;Acc:HGNC:26777]	-
ENSG00000100290	112.398	106.717	274.028	240.365	109.557	257.197	-1.23108	2.0871e-06	1.30334e-05	BIK	22	43110748	43129712	+	953	protein_coding	BCL2 interacting killer [Source:HGNC Symbol;Acc:HGNC:1051]	-
ENSG00000249839	11.3342	9.1997	56.9549	80.8123	10.267	68.8836	-2.74762	2.09073e-06	1.30471e-05	AC011330.1	15	43663654	43684339	-	3235	unprocessed_pseudogene	histidine acid phosphatase domain containing 2A (HISPPD2A) pseudogene	-
ENSG00000135315	104.841	100.277	26.8655	21.7572	102.559	24.3113	2.0778	2.10631e-06	1.31353e-05	CEP162	6	84124241	84227635	-	5474	protein_coding	centrosomal protein 162 [Source:HGNC Symbol;Acc:HGNC:21107]	-
ENSG00000167772	85.9511	94.7569	227.82	219.644	90.354	223.732	-1.3078	2.12366e-06	1.32345e-05	ANGPTL4	19	8363289	8374373	+	2482	protein_coding	angiopoietin like 4 [Source:HGNC Symbol;Acc:HGNC:16039]	-
ENSG00000175305	207.794	217.113	65.5519	93.245	212.453	79.3984	1.41873	2.19318e-06	1.36443e-05	CCNE2	8	94879770	94896678	-	4397	protein_coding	cyclin E2 [Source:HGNC Symbol;Acc:HGNC:1590]	-
ENSG00000107643	444.868	510.584	202.029	270.41	477.726	236.22	1.01545	2.27399e-06	1.40987e-05	MAPK8	10	48306639	48439360	+	9674	protein_coding	mitogen-activated protein kinase 8 [Source:HGNC Symbol;Acc:HGNC:6881]	-
ENSG00000171843	298.467	389.147	161.193	152.3	343.807	156.747	1.1336	2.27653e-06	1.41097e-05	MLLT3	9	20341665	20622543	-	8129	protein_coding	MLLT3, super elongation complex subunit [Source:HGNC Symbol;Acc:HGNC:7136]	-
ENSG00000110318	87.8401	105.797	25.7909	15.5408	96.8183	20.6659	2.23084	2.28667e-06	1.41677e-05	CEP126	11	101915015	102001058	+	8191	protein_coding	centrosomal protein 126 [Source:HGNC Symbol;Acc:HGNC:29264]	-
ENSG00000152455	296.578	325.669	120.358	156.444	311.124	138.401	1.16791	2.28985e-06	1.41777e-05	SUV39H2	10	14878820	14904315	+	3565	protein_coding	suppressor of variegation 3-9 homolog 2 [Source:HGNC Symbol;Acc:HGNC:17287]	-
ENSG00000179387	156.79	215.273	60.1788	68.3796	186.031	64.2792	1.53296	2.29101e-06	1.418e-05	ELMOD2	4	140524158	140553770	+	6627	protein_coding	ELMO domain containing 2 [Source:HGNC Symbol;Acc:HGNC:28111]	-
ENSG00000279662	51.0039	48.7584	4.29848	3.10817	49.8812	3.70333	3.75432	2.35217e-06	1.4519e-05	AC131649.2	16	10445309	10449747	-	4439	TEC	TEC	-
ENSG00000184517	141.678	169.275	40.8356	56.983	155.476	48.9093	1.66732	2.36095e-06	1.45633e-05	ZFP1	16	75148492	75172236	+	3761	protein_coding	ZFP1 zinc finger protein [Source:HGNC Symbol;Acc:HGNC:23328]	zf-C2H2
ENSG00000131187	194.571	195.954	445.968	355.367	195.262	400.667	-1.03662	2.36469e-06	1.45814e-05	F12	5	177402140	177409576	-	2769	protein_coding	coagulation factor XII [Source:HGNC Symbol;Acc:HGNC:3530]	-
ENSG00000141664	255.964	283.351	107.462	125.363	269.657	116.412	1.21147	2.37251e-06	1.46247e-05	ZCCHC2	18	62523007	62587709	+	10235	protein_coding	zinc finger CCHC-type containing 2 [Source:HGNC Symbol;Acc:HGNC:22916]	-
ENSG00000242779	105.786	152.715	25.7909	41.4422	129.25	33.6166	1.94124	2.63016e-06	1.60657e-05	ZNF702P	19	52968251	53037898	-	4769	transcribed_processed_pseudogene	zinc finger protein 702, pseudogene [Source:HGNC Symbol;Acc:HGNC:25775]	-
ENSG00000181450	85.9511	89.2371	12.8955	21.7572	87.5941	17.3263	2.33506	2.64525e-06	1.6147e-05	ZNF678	1	227563543	227677443	+	8915	protein_coding	zinc finger protein 678 [Source:HGNC Symbol;Acc:HGNC:28652]	zf-C2H2
ENSG00000065559	457.146	526.223	199.88	282.843	491.685	241.361	1.02584	2.82954e-06	1.71682e-05	MAP2K4	17	12020824	12143830	+	5714	protein_coding	mitogen-activated protein kinase kinase 4 [Source:HGNC Symbol;Acc:HGNC:6844]	-
ENSG00000223509	95.3962	95.6769	24.7163	18.649	95.5366	21.6826	2.14101	2.95346e-06	1.78545e-05	AC135983.2	15	32519848	32536926	-	2846	transcribed_processed_pseudogene	WAS protein homolog associated with actin, golgi membranes and microtubules (WHAMM) pseudogene	-
ENSG00000271533	46.2813	71.7577	4.29848	8.28844	59.0195	6.29346	3.22511	2.96939e-06	1.79425e-05	Z83843.1	X	74209976	74213660	-	3685	sense_intronic	novel transcript, sense intronic FTX	-
ENSG00000283445	53.8375	100.277	5.37311	15.5408	77.0571	10.457	2.87628	2.97e-06	1.79425e-05	AL136985.3	1	58715609	58771295	+	4739	lincRNA	novel transcript	-
ENSG00000155008	332.47	333.029	156.895	163.697	332.75	160.296	1.05356	3.27775e-06	1.96384e-05	APOOL	X	85003826	85093316	+	6548	protein_coding	apolipoprotein O like [Source:HGNC Symbol;Acc:HGNC:24009]	-
ENSG00000097096	155.845	140.755	49.4326	47.6585	148.3	48.5456	1.61115	3.36156e-06	2.01007e-05	SYDE2	1	85156873	85201046	-	6451	protein_coding	synapse defective Rho GTPase homolog 2 [Source:HGNC Symbol;Acc:HGNC:25841]	-
ENSG00000140465	67.0607	56.1182	170.865	171.985	61.5895	171.425	-1.47731	3.51057e-06	2.09092e-05	CYP1A1	15	74719542	74725610	-	3435	protein_coding	cytochrome P450 family 1 subfamily A member 1 [Source:HGNC Symbol;Acc:HGNC:2595]	-
ENSG00000090989	211.572	253.912	82.7458	104.642	232.742	93.6937	1.31208	3.66978e-06	2.17931e-05	EXOC1	4	55853616	55905034	+	5347	protein_coding	exocyst complex component 1 [Source:HGNC Symbol;Acc:HGNC:30380]	-
ENSG00000173611	324.914	335.789	141.85	170.949	330.352	156.4	1.07821	3.7227e-06	2.20785e-05	SCAI	9	124942608	125143506	-	13014	protein_coding	suppressor of cancer cell invasion [Source:HGNC Symbol;Acc:HGNC:26709]	-
ENSG00000021645	252.186	273.231	93.492	128.471	262.709	110.981	1.24219	3.94797e-06	2.33384e-05	NRXN3	14	78170373	79868290	+	15535	protein_coding	neurexin 3 [Source:HGNC Symbol;Acc:HGNC:8010]	-
ENSG00000135249	377.807	398.347	164.417	214.463	388.077	189.44	1.0339	4.05311e-06	2.38977e-05	RINT1	7	105532085	105567677	+	3655	protein_coding	RAD50 interactor 1 [Source:HGNC Symbol;Acc:HGNC:21876]	-
ENSG00000229119	171.902	160.995	326.685	355.367	166.448	341.026	-1.03509	4.06921e-06	2.3977e-05	AC026403.1	5	166382305	166382599	+	295	processed_pseudogene	60S acidic ribosomal protein (RPLP0) pseudogene	-
ENSG00000135336	327.747	381.788	185.909	153.336	354.768	169.623	1.06528	4.11642e-06	2.4216e-05	ORC3	6	87590067	87667453	+	3689	protein_coding	origin recognition complex subunit 3 [Source:HGNC Symbol;Acc:HGNC:8489]	-
ENSG00000147027	343.804	357.868	157.969	184.418	350.836	171.194	1.03473	4.27489e-06	2.50751e-05	TMEM47	X	34627064	34657288	-	4054	protein_coding	transmembrane protein 47 [Source:HGNC Symbol;Acc:HGNC:18515]	-
ENSG00000227081	492.093	336.709	983.278	677.58	414.401	830.429	-1.0029	4.28011e-06	2.50976e-05	AC005912.1	12	3211663	3211917	-	255	processed_pseudogene	ribosomal protein S27 (RPS27) pseudogene	-
ENSG00000280347	54.782	65.3179	7.52235	8.28844	60.0499	7.9054	2.92477	4.28372e-06	2.51107e-05	AC000123.3	7	127359785	127364759	-	4975	TEC	TEC	-
ENSG00000138468	89.7291	87.3972	15.0447	22.7932	88.5632	18.919	2.22462	4.2871e-06	2.51224e-05	SENP7	3	101324205	101513241	-	6396	protein_coding	SUMO specific peptidase 7 [Source:HGNC Symbol;Acc:HGNC:30402]	-
ENSG00000152520	294.689	343.149	127.88	163.697	318.919	145.788	1.12872	4.28915e-06	2.51263e-05	PAN3	13	28138506	28295335	+	6352	protein_coding	poly(A) specific ribonuclease subunit PAN3 [Source:HGNC Symbol;Acc:HGNC:29991]	-
ENSG00000113522	79.3394	114.996	21.4924	22.7932	97.1679	22.1428	2.13373	4.31582e-06	2.52662e-05	RAD50	5	132556019	132646344	+	9771	protein_coding	RAD50 double strand break repair protein [Source:HGNC Symbol;Acc:HGNC:9816]	-
ENSG00000125351	369.306	413.067	136.477	217.572	391.186	177.024	1.14286	4.32332e-06	2.5302e-05	UPF3B	X	119805311	119852998	-	3081	protein_coding	UPF3B, regulator of nonsense mediated mRNA decay [Source:HGNC Symbol;Acc:HGNC:20439]	-
ENSG00000197563	300.356	268.631	109.611	141.94	284.494	125.775	1.17659	4.41272e-06	2.5792e-05	PIGN	18	61905255	62187118	-	19003	protein_coding	phosphatidylinositol glycan anchor biosynthesis class N [Source:HGNC Symbol;Acc:HGNC:8967]	-
ENSG00000173214	174.736	149.955	49.4326	62.1633	162.345	55.7979	1.53967	4.613e-06	2.68417e-05	MFSD4B	6	111259348	111271167	+	5958	protein_coding	major facilitator superfamily domain containing 4B [Source:HGNC Symbol;Acc:HGNC:21053]	-
ENSG00000188517	107.675	137.076	29.0148	39.3701	122.375	34.1924	1.83844	4.66552e-06	2.71212e-05	COL25A1	4	108808725	109302752	-	8744	protein_coding	collagen type XXV alpha 1 chain [Source:HGNC Symbol;Acc:HGNC:18603]	-
ENSG00000114861	184.181	200.554	61.2534	82.8844	192.367	72.0689	1.41537	4.78399e-06	2.77212e-05	FOXP1	3	70952817	71583993	-	36714	protein_coding	forkhead box P1 [Source:HGNC Symbol;Acc:HGNC:3823]	Fork
ENSG00000146166	51.9484	82.7973	9.67159	10.3606	67.3729	10.0161	2.74988	4.80103e-06	2.78022e-05	LGSN	6	63275951	63319977	-	5823	protein_coding	lengsin, lens protein with glutamine synthetase domain [Source:HGNC Symbol;Acc:HGNC:21016]	-
ENSG00000145780	318.302	366.148	128.955	183.382	342.225	156.168	1.13099	4.8798e-06	2.82134e-05	FEM1C	5	115520908	115544894	-	5816	protein_coding	fem-1 homolog C [Source:HGNC Symbol;Acc:HGNC:16933]	-
ENSG00000280138	64.2272	38.6388	2.14924	6.21633	51.433	4.18279	3.612	4.98155e-06	2.87285e-05	AC027290.2	12	122870059	122888720	-	18662	TEC	novel transcript	-
ENSG00000184986	82.173	67.1578	211.7	178.201	74.6654	194.951	-1.3848	4.98779e-06	2.87554e-05	TMEM121	14	105526603	105530202	+	1904	protein_coding	transmembrane protein 121 [Source:HGNC Symbol;Acc:HGNC:20511]	-
ENSG00000183250	164.346	206.993	408.356	352.259	185.67	380.307	-1.03377	5.04426e-06	2.90533e-05	LINC01547	21	44932814	44939913	-	2656	lincRNA	long intergenic non-protein coding RNA 1547 [Source:HGNC Symbol;Acc:HGNC:15707]	-
ENSG00000120662	176.625	158.235	55.8803	64.2354	167.43	60.0579	1.47843	5.25634e-06	3.01505e-05	MTRF1	13	41216369	41263577	-	3841	protein_coding	mitochondrial translation release factor 1 [Source:HGNC Symbol;Acc:HGNC:7469]	-
ENSG00000233493	198.349	129.716	392.237	333.61	164.032	362.923	-1.14618	5.36305e-06	3.07045e-05	TMEM238	19	55379245	55384598	-	1000	protein_coding	transmembrane protein 238 [Source:HGNC Symbol;Acc:HGNC:40042]	-
ENSG00000196757	97.2853	113.156	20.4178	32.1177	105.221	26.2678	2.00005	5.37925e-06	3.07681e-05	ZNF700	19	11925068	11950773	+	3319	protein_coding	zinc finger protein 700 [Source:HGNC Symbol;Acc:HGNC:25292]	zf-C2H2
ENSG00000148154	296.578	306.35	139.701	146.084	301.464	142.892	1.07695	5.38517e-06	3.07923e-05	UGCG	9	111896766	111935369	+	4615	protein_coding	UDP-glucose ceramide glucosyltransferase [Source:HGNC Symbol;Acc:HGNC:12524]	-
ENSG00000135905	220.072	261.272	85.9697	112.93	240.672	99.4499	1.27429	5.39099e-06	3.08158e-05	DOCK10	2	224765090	225042445	-	11265	protein_coding	dedicator of cytokinesis 10 [Source:HGNC Symbol;Acc:HGNC:23479]	-
ENSG00000196843	126.565	91.997	282.625	236.221	109.281	259.423	-1.24765	5.39485e-06	3.08185e-05	ARID5A	2	96536743	96552638	+	3565	protein_coding	AT-rich interaction domain 5A [Source:HGNC Symbol;Acc:HGNC:17361]	ARID
ENSG00000149743	219.128	263.112	563.102	407.17	241.12	485.136	-1.00796	5.42158e-06	3.09615e-05	TRPT1	11	64223799	64226254	-	2210	protein_coding	tRNA phosphotransferase 1 [Source:HGNC Symbol;Acc:HGNC:20316]	-
ENSG00000165240	431.644	463.665	139.701	256.942	447.655	198.321	1.17336	5.59012e-06	3.18639e-05	ATP7A	X	77910656	78050395	+	10920	protein_coding	ATPase copper transporting alpha [Source:HGNC Symbol;Acc:HGNC:869]	-
ENSG00000104218	239.907	263.112	91.3428	122.255	251.509	106.799	1.23484	5.62611e-06	3.20389e-05	CSPP1	8	67062426	67196263	+	7096	protein_coding	centrosome and spindle pole associated protein 1 [Source:HGNC Symbol;Acc:HGNC:26193]	-
ENSG00000239665	57.6155	45.9985	2.14924	7.25239	51.807	4.70081	3.45358	5.66878e-06	3.22515e-05	AL157392.3	10	13631143	13668445	+	15012	processed_transcript	novel transcript	-
ENSG00000188177	166.235	172.954	48.358	70.4518	169.595	59.4049	1.51202	5.75333e-06	3.26916e-05	ZC3H6	2	112275594	112340063	+	11803	protein_coding	zinc finger CCCH-type containing 6 [Source:HGNC Symbol;Acc:HGNC:24762]	-
ENSG00000189423	35.8916	53.3583	3.22386	0	44.625	1.61193	4.81176	5.83629e-06	3.31112e-05	USP32P3	17	20415547	20431008	+	2935	transcribed_unprocessed_pseudogene	ubiquitin specific peptidase 32 pseudogene 3 [Source:HGNC Symbol;Acc:HGNC:43576]	-
ENSG00000132952	276.743	285.191	84.8951	145.048	280.967	114.971	1.28764	5.8918e-06	3.33949e-05	USPL1	13	30617693	30660770	+	5125	protein_coding	ubiquitin specific peptidase like 1 [Source:HGNC Symbol;Acc:HGNC:20294]	-
ENSG00000226121	230.462	228.153	98.8652	97.3892	229.307	98.1272	1.2246	5.9116e-06	3.34886e-05	AHCTF1P1	2	161500885	161507705	-	6821	processed_pseudogene	AT-hook containing transcription factor 1 pseudogene 1 [Source:NCBI gene;Acc:285116]	-
ENSG00000197860	146.4	181.234	48.358	64.2354	163.817	56.2967	1.54008	5.96235e-06	3.37526e-05	SGTB	5	65665928	65723035	-	5748	protein_coding	small glutamine rich tetratricopeptide repeat containing beta [Source:HGNC Symbol;Acc:HGNC:23567]	-
ENSG00000112414	96.3407	127.876	19.3432	36.2619	112.108	27.8026	2.00911	6.09171e-06	3.44137e-05	ADGRG6	6	142301854	142446266	+	8473	protein_coding	adhesion G protein-coupled receptor G6 [Source:HGNC Symbol;Acc:HGNC:13841]	-
ENSG00000196247	122.787	185.834	49.4326	49.7306	154.311	49.5816	1.63836	6.09193e-06	3.44137e-05	ZNF107	7	64666083	64711582	+	7162	protein_coding	zinc finger protein 107 [Source:HGNC Symbol;Acc:HGNC:12887]	zf-C2H2
ENSG00000173681	82.173	99.3568	17.1939	23.8293	90.7649	20.5116	2.1442	6.17619e-06	3.48545e-05	BCLAF3	X	19912860	19970298	-	8630	protein_coding	BCLAF1 and THRAP3 family member 3 [Source:HGNC Symbol;Acc:HGNC:27413]	-
ENSG00000001631	97.2853	140.755	35.4625	30.0456	119.02	32.7541	1.8626	6.18705e-06	3.48941e-05	KRIT1	7	92198969	92246166	-	6204	protein_coding	KRIT1, ankyrin repeat containing [Source:HGNC Symbol;Acc:HGNC:1573]	-
ENSG00000167384	95.3962	146.275	34.3879	32.1177	120.836	33.2528	1.86224	6.50501e-06	3.65512e-05	ZNF180	19	44474428	44500524	-	4783	protein_coding	zinc finger protein 180 [Source:HGNC Symbol;Acc:HGNC:12970]	zf-C2H2
ENSG00000188785	204.016	265.871	110.686	71.4878	234.944	91.0869	1.36861	6.67394e-06	3.74194e-05	ZNF548	19	57389850	57402992	+	6161	protein_coding	zinc finger protein 548 [Source:HGNC Symbol;Acc:HGNC:26561]	zf-C2H2
ENSG00000145241	141.678	127.876	37.6117	47.6585	134.777	42.6351	1.6593	6.71588e-06	3.75965e-05	CENPC	4	67468748	67545606	-	8613	protein_coding	centromere protein C [Source:HGNC Symbol;Acc:HGNC:1854]	-
ENSG00000205758	240.852	264.951	106.388	118.11	252.902	112.249	1.17162	6.8701e-06	3.83889e-05	CRYZL1	21	33589341	33643926	-	6177	protein_coding	crystallin zeta like 1 [Source:HGNC Symbol;Acc:HGNC:2420]	-
ENSG00000058729	374.029	326.589	175.163	173.021	350.309	174.092	1.00866	6.88703e-06	3.84717e-05	RIOK2	5	97160867	97183260	-	5502	protein_coding	RIO kinase 2 [Source:HGNC Symbol;Acc:HGNC:18999]	-
ENSG00000089048	195.515	183.994	69.8504	78.7402	189.755	74.2953	1.35225	6.89972e-06	3.85307e-05	ESF1	20	13714322	13784886	-	3216	protein_coding	ESF1 nucleolar pre-rRNA processing protein homolog [Source:HGNC Symbol;Acc:HGNC:15898]	-
ENSG00000176108	68.9497	57.0382	171.939	167.841	62.994	169.89	-1.43177	6.98438e-06	3.89317e-05	CHMP6	17	80991598	81009517	+	2118	protein_coding	charged multivesicular body protein 6 [Source:HGNC Symbol;Acc:HGNC:25675]	-
ENSG00000173320	167.18	150.875	60.1788	52.8388	159.027	56.5088	1.49314	7.00026e-06	3.89723e-05	STOX2	4	183797692	184023526	+	11316	protein_coding	storkhead box 2 [Source:HGNC Symbol;Acc:HGNC:25450]	-
ENSG00000213066	109.564	126.036	31.164	37.298	117.8	34.231	1.78229	7.18794e-06	3.99193e-05	FGFR1OP	6	166999182	167094789	+	16016	protein_coding	FGFR1 oncogene partner [Source:HGNC Symbol;Acc:HGNC:17012]	-
ENSG00000120458	323.025	336.709	135.402	178.201	329.867	156.802	1.07216	7.35183e-06	4.07299e-05	MSANTD2	11	124766498	124800673	-	4501	protein_coding	Myb/SANT DNA binding domain containing 2 [Source:HGNC Symbol;Acc:HGNC:26266]	-
ENSG00000102038	232.351	254.832	101.014	112.93	243.591	106.972	1.18694	7.61951e-06	4.20973e-05	SMARCA1	X	129446501	129523500	-	4363	protein_coding	SWI/SNF related, matrix associated, actin dependent regulator of chromatin, subfamily a, member 1 [Source:HGNC Symbol;Acc:HGNC:11097]	-
ENSG00000169629	94.4517	112.236	15.0447	33.1538	103.344	24.0992	2.09705	7.72593e-06	4.26334e-05	RGPD8	2	112370092	112434488	-	6886	protein_coding	RANBP2-like and GRIP domain containing 8 [Source:HGNC Symbol;Acc:HGNC:9849]	-
ENSG00000176055	158.679	197.794	35.4625	76.6681	178.236	56.0653	1.66632	7.78293e-06	4.29349e-05	MBLAC2	5	90458203	90474768	-	5676	protein_coding	metallo-beta-lactamase domain containing 2 [Source:HGNC Symbol;Acc:HGNC:33711]	-
ENSG00000280120	45.3368	58.8781	5.37311	6.21633	52.1075	5.79472	3.16788	8.05898e-06	4.43904e-05	AC073857.1	12	123152324	123153377	-	1054	TEC	novel transcript	-
ENSG00000108984	592.212	615.46	222.447	375.052	603.836	298.749	1.01433	8.13017e-06	4.47554e-05	MAP2K6	17	69414698	69553861	+	16655	protein_coding	mitogen-activated protein kinase kinase 6 [Source:HGNC Symbol;Acc:HGNC:6846]	-
ENSG00000233221	53.8375	65.3179	199.88	139.867	59.5777	169.874	-1.51056	8.18103e-06	4.50081e-05	AC133785.1	2	130830978	130836994	-	3412	antisense	novel transcript, antisense to ARHGEF4	-
ENSG00000168116	191.737	225.393	82.7458	88.0647	208.565	85.4053	1.28806	8.1872e-06	4.50147e-05	KIAA1586	6	57046532	57055239	+	3109	protein_coding	KIAA1586 [Source:HGNC Symbol;Acc:HGNC:21360]	-
ENSG00000175322	87.8401	92.917	25.7909	15.5408	90.3785	20.6659	2.13136	8.27073e-06	4.54327e-05	ZNF519	18	14057457	14132490	-	15787	protein_coding	zinc finger protein 519 [Source:HGNC Symbol;Acc:HGNC:30574]	zf-C2H2
ENSG00000118260	321.136	340.389	157.969	169.913	330.762	163.941	1.01245	8.31232e-06	4.56391e-05	CREB1	2	207529737	207603431	+	9575	protein_coding	cAMP responsive element binding protein 1 [Source:HGNC Symbol;Acc:HGNC:2345]	TF_bZIP
ENSG00000198346	114.287	107.637	33.3133	30.0456	110.962	31.6794	1.80886	8.49398e-06	4.65379e-05	ZNF813	19	53467735	53496255	+	6244	protein_coding	zinc finger protein 813 [Source:HGNC Symbol;Acc:HGNC:33257]	zf-C2H2
ENSG00000213186	188.903	195.034	76.2981	77.7041	191.969	77.0011	1.31789	8.49498e-06	4.65379e-05	TRIM59	3	160432445	160485773	-	7865	protein_coding	tripartite motif containing 59 [Source:HGNC Symbol;Acc:HGNC:30834]	-
ENSG00000084636	266.354	210.673	592.116	393.701	238.514	492.909	-1.04712	8.50688e-06	4.65891e-05	COL16A1	1	31652247	31704319	-	9269	protein_coding	collagen type XVI alpha 1 chain [Source:HGNC Symbol;Acc:HGNC:2193]	-
ENSG00000163788	285.244	312.79	112.835	158.516	299.017	135.676	1.13914	8.78791e-06	4.80268e-05	SNRK	3	43286512	43424764	+	6981	protein_coding	SNF related kinase [Source:HGNC Symbol;Acc:HGNC:30598]	-
ENSG00000090612	67.0607	100.277	15.0447	19.685	83.6687	17.3649	2.26751	8.80849e-06	4.81103e-05	ZNF268	12	133181409	133214831	+	14095	protein_coding	zinc finger protein 268 [Source:HGNC Symbol;Acc:HGNC:13061]	zf-C2H2
ENSG00000166845	118.065	94.7569	29.0148	29.0095	106.411	29.0122	1.87466	9.02433e-06	4.91857e-05	C18orf54	18	54357917	54385218	+	6165	protein_coding	chromosome 18 open reading frame 54 [Source:HGNC Symbol;Acc:HGNC:13796]	-
ENSG00000160233	76.5059	69.9177	202.029	170.949	73.2118	186.489	-1.34886	9.13796e-06	4.97602e-05	LRRC3	21	44455486	44462196	+	5869	protein_coding	leucine rich repeat containing 3 [Source:HGNC Symbol;Acc:HGNC:14965]	-
ENSG00000137502	493.038	567.622	204.178	322.213	530.33	263.196	1.00994	9.28232e-06	5.05161e-05	RAB30	11	82973133	83071923	-	11832	protein_coding	RAB30, member RAS oncogene family [Source:HGNC Symbol;Acc:HGNC:9770]	-
ENSG00000182405	109.564	103.957	23.6417	34.1898	106.76	28.9157	1.88265	9.41351e-06	5.11534e-05	PGBD4	15	34102073	34108684	+	6612	protein_coding	piggyBac transposable element derived 4 [Source:HGNC Symbol;Acc:HGNC:19401]	-
ENSG00000108239	300.356	317.39	147.223	154.372	308.873	150.798	1.03431	9.53699e-06	5.17625e-05	TBC1D12	10	94402504	94535930	+	6921	protein_coding	TBC1 domain family member 12 [Source:HGNC Symbol;Acc:HGNC:29082]	-
ENSG00000152926	72.7278	156.395	23.6417	30.0456	114.561	26.8436	2.09308	9.70898e-06	5.25855e-05	ZNF117	7	64971776	65006684	-	10691	protein_coding	zinc finger protein 117 [Source:HGNC Symbol;Acc:HGNC:12897]	zf-C2H2
ENSG00000198556	318.302	317.39	148.298	164.733	317.846	156.515	1.02168	9.98416e-06	5.39787e-05	ZNF789	7	99472841	99503650	+	6683	protein_coding	zinc finger protein 789 [Source:HGNC Symbol;Acc:HGNC:27801]	zf-C2H2
ENSG00000154874	56.671	76.3575	8.59697	13.4687	66.5143	11.0328	2.58949	1.05961e-05	5.6966e-05	CCDC144B	17	18537800	18625617	-	9900	transcribed_unprocessed_pseudogene	coiled-coil domain containing 144B (pseudogene) [Source:HGNC Symbol;Acc:HGNC:26704]	-
ENSG00000164144	295.634	302.67	135.402	153.336	299.152	144.369	1.05074	1.06695e-05	5.73438e-05	ARFIP1	4	152779937	152918463	+	4269	protein_coding	ADP ribosylation factor interacting protein 1 [Source:HGNC Symbol;Acc:HGNC:21496]	-
ENSG00000152942	247.463	287.031	101.014	135.723	267.247	118.369	1.17411	1.06795e-05	5.73637e-05	RAD17	5	69369293	69414801	+	4159	protein_coding	RAD17 checkpoint clamp loader component [Source:HGNC Symbol;Acc:HGNC:9807]	-
ENSG00000183828	145.456	149.035	326.685	281.807	147.245	304.246	-1.0467	1.07213e-05	5.75712e-05	NUDT14	14	105172938	105181323	-	1916	protein_coding	nudix hydrolase 14 [Source:HGNC Symbol;Acc:HGNC:20141]	-
ENSG00000197121	94.4517	105.797	20.4178	31.0817	100.124	25.7497	1.95727	1.07492e-05	5.76699e-05	PGAP1	2	196833004	196927796	-	12761	protein_coding	post-GPI attachment to proteins 1 [Source:HGNC Symbol;Acc:HGNC:25712]	-
ENSG00000233237	101.063	107.637	29.0148	29.0095	104.35	29.0122	1.84678	1.0758e-05	5.77e-05	LINC00472	6	71344344	71420769	-	3443	lincRNA	long intergenic non-protein coding RNA 472 [Source:HGNC Symbol;Acc:HGNC:21380]	-
ENSG00000213160	323.025	334.869	143.999	178.201	328.947	161.1	1.02928	1.07615e-05	5.77016e-05	KLHL23	2	169694488	169776989	+	5509	protein_coding	kelch like family member 23 [Source:HGNC Symbol;Acc:HGNC:27506]	-
ENSG00000206538	160.568	176.634	61.2534	66.3075	168.601	63.7805	1.40222	1.09761e-05	5.86964e-05	VGLL3	3	86876388	86991119	-	12714	protein_coding	vestigial like family member 3 [Source:HGNC Symbol;Acc:HGNC:24327]	-
ENSG00000277693	57.6155	59.7981	10.7462	6.21633	58.7068	8.48127	2.79475	1.10563e-05	5.90905e-05	AP003900.1	21	10328411	10342737	-	927	lincRNA	novel transcript	-
ENSG00000105516	112.398	93.837	229.969	238.293	103.117	234.131	-1.18351	1.13249e-05	6.03758e-05	DBP	19	48630030	48637438	-	6544	protein_coding	D-box binding PAR bZIP transcription factor [Source:HGNC Symbol;Acc:HGNC:2697]	TF_bZIP
ENSG00000147251	157.734	160.995	35.4625	68.3796	159.365	51.9211	1.61562	1.14605e-05	6.1053e-05	DOCK11	X	118495898	118686163	+	6721	protein_coding	dedicator of cytokinesis 11 [Source:HGNC Symbol;Acc:HGNC:23483]	-
ENSG00000170191	262.576	310.95	113.91	148.156	286.763	131.033	1.1293	1.15274e-05	6.13736e-05	NANP	20	25612935	25624175	-	3964	protein_coding	N-acetylneuraminic acid phosphatase [Source:HGNC Symbol;Acc:HGNC:16140]	-
ENSG00000180376	125.621	154.555	32.2386	54.9109	140.088	43.5748	1.68289	1.15418e-05	6.14325e-05	CCDC66	3	56557161	56621818	+	9267	protein_coding	coiled-coil domain containing 66 [Source:HGNC Symbol;Acc:HGNC:27709]	-
ENSG00000128881	206.849	230.913	89.1936	98.4252	218.881	93.8094	1.22212	1.18426e-05	6.28492e-05	TTBK2	15	42738734	42920809	-	12917	protein_coding	tau tubulin kinase 2 [Source:HGNC Symbol;Acc:HGNC:19141]	-
ENSG00000135999	255.964	296.23	118.208	137.795	276.097	128.002	1.10868	1.20488e-05	6.38314e-05	EPC2	2	148644440	148787568	+	5582	protein_coding	enhancer of polycomb homolog 2 [Source:HGNC Symbol;Acc:HGNC:24543]	-
ENSG00000136874	269.187	298.99	137.552	133.651	284.089	135.601	1.06719	1.23584e-05	6.54146e-05	STX17	9	99906633	99970341	+	4740	protein_coding	syntaxin 17 [Source:HGNC Symbol;Acc:HGNC:11432]	-
ENSG00000145945	84.062	96.5969	210.626	212.391	90.3295	211.509	-1.22713	1.25602e-05	6.6328e-05	FAM50B	6	3849373	3851320	+	1948	protein_coding	family with sequence similarity 50 member B [Source:HGNC Symbol;Acc:HGNC:18789]	-
ENSG00000127129	74.6168	73.5976	169.79	200.995	74.1072	185.392	-1.32324	1.26618e-05	6.66706e-05	EDN2	1	41478775	41484673	-	1639	protein_coding	endothelin 2 [Source:HGNC Symbol;Acc:HGNC:3177]	-
ENSG00000184924	178.514	151.795	343.879	318.069	165.154	330.974	-1.00309	1.28791e-05	6.76385e-05	PTRHD1	2	24789734	24793382	-	1917	protein_coding	peptidyl-tRNA hydrolase domain containing 1 [Source:HGNC Symbol;Acc:HGNC:33782]	-
ENSG00000198315	365.528	454.465	143.999	236.221	409.997	190.11	1.10785	1.31995e-05	6.91215e-05	ZKSCAN8	6	28141910	28159472	+	7565	protein_coding	zinc finger with KRAB and SCAN domains 8 [Source:HGNC Symbol;Acc:HGNC:12983]	zf-C2H2
ENSG00000261609	272.021	293.471	127.88	141.94	282.746	134.91	1.06725	1.32772e-05	6.95082e-05	GAN	16	81314947	81390884	+	15411	protein_coding	gigaxonin [Source:HGNC Symbol;Acc:HGNC:4137]	-
ENSG00000127311	175.68	204.233	66.6265	83.9205	189.957	75.2735	1.33478	1.3588e-05	7.10126e-05	HELB	12	66302545	66347645	+	13796	protein_coding	DNA helicase B [Source:HGNC Symbol;Acc:HGNC:17196]	-
ENSG00000166263	148.289	126.036	50.5072	41.4422	137.163	45.9747	1.57762	1.36903e-05	7.15062e-05	STXBP4	17	54968727	55173632	+	18055	protein_coding	syntaxin binding protein 4 [Source:HGNC Symbol;Acc:HGNC:19694]	-
ENSG00000035115	113.342	114.076	38.6864	29.0095	113.709	33.848	1.74953	1.40858e-05	7.3319e-05	SH3YL1	2	217730	266398	-	11165	protein_coding	SH3 and SYLF domain containing 1 [Source:HGNC Symbol;Acc:HGNC:29546]	-
ENSG00000142185	153.012	174.794	370.744	297.348	163.903	334.046	-1.02659	1.42385e-05	7.40289e-05	TRPM2	21	44350163	44443081	+	6705	protein_coding	transient receptor potential cation channel subfamily M member 2 [Source:HGNC Symbol;Acc:HGNC:12339]	-
ENSG00000067221	149.234	153.635	337.431	281.807	151.434	309.619	-1.03143	1.44103e-05	7.49008e-05	STOML1	15	73978923	73994622	-	10461	protein_coding	stomatin like 1 [Source:HGNC Symbol;Acc:HGNC:14560]	-
ENSG00000151806	148.289	160.995	42.9848	65.2715	154.642	54.1282	1.51296	1.54157e-05	7.96706e-05	GUF1	4	44678427	44700926	+	4454	protein_coding	GUF1 homolog, GTPase [Source:HGNC Symbol;Acc:HGNC:25799]	-
ENSG00000168438	312.635	304.51	121.432	169.913	308.573	145.673	1.08187	1.54776e-05	7.99678e-05	CDC40	6	110180141	110254275	+	5946	protein_coding	cell division cycle 40 [Source:HGNC Symbol;Acc:HGNC:17350]	-
ENSG00000164120	158.679	206.073	75.2235	66.3075	182.376	70.7655	1.36656	1.5528e-05	8.01823e-05	HPGD	4	174490177	174523154	-	5529	protein_coding	15-hydroxyprostaglandin dehydrogenase [Source:HGNC Symbol;Acc:HGNC:5154]	-
ENSG00000198774	210.627	229.073	95.6413	97.3892	219.85	96.5152	1.18773	1.6025e-05	8.26312e-05	RASSF9	12	85800697	85836570	-	5682	protein_coding	Ras association domain family member 9 [Source:HGNC Symbol;Acc:HGNC:15739]	-
ENSG00000112874	216.294	226.313	78.4474	108.786	221.304	93.6166	1.24013	1.62626e-05	8.37612e-05	NUDT12	5	103548855	103562793	-	4304	protein_coding	nudix hydrolase 12 [Source:HGNC Symbol;Acc:HGNC:18826]	-
ENSG00000213793	114.287	114.996	30.0894	39.3701	114.641	34.7297	1.72167	1.62682e-05	8.37664e-05	ZNF888	19	52904417	52923481	-	4444	protein_coding	zinc finger protein 888 [Source:HGNC Symbol;Acc:HGNC:38695]	-
ENSG00000198894	256.909	334.869	124.656	150.228	295.889	137.442	1.10595	1.64577e-05	8.45983e-05	CIPC	14	77098097	77117287	+	5300	protein_coding	CLOCK interacting pacemaker [Source:HGNC Symbol;Acc:HGNC:20365]	-
ENSG00000197841	126.565	137.996	42.9848	46.6225	132.28	44.8037	1.56166	1.69406e-05	8.68105e-05	ZNF181	19	34734155	34745378	+	6266	protein_coding	zinc finger protein 181 [Source:HGNC Symbol;Acc:HGNC:12971]	zf-C2H2
ENSG00000258441	49.1149	62.558	9.67159	6.21633	55.8364	7.94396	2.81642	1.70529e-05	8.72875e-05	LINC00641	14	21200079	21206900	-	5715	processed_transcript	long intergenic non-protein coding RNA 641 [Source:HGNC Symbol;Acc:HGNC:27511]	-
ENSG00000187607	125.621	135.236	40.8356	46.6225	130.428	43.729	1.5761	1.71757e-05	8.78419e-05	ZNF286A	17	15699577	15720787	+	6754	protein_coding	zinc finger protein 286A [Source:HGNC Symbol;Acc:HGNC:13501]	zf-C2H2
ENSG00000171469	212.516	258.512	98.8652	109.822	235.514	104.344	1.17434	1.75628e-05	8.9519e-05	ZNF561	19	9604680	9621399	-	6467	protein_coding	zinc finger protein 561 [Source:HGNC Symbol;Acc:HGNC:28684]	zf-C2H2
ENSG00000135521	242.741	249.312	106.388	120.182	246.026	113.285	1.11847	1.80179e-05	9.16843e-05	LTV1	6	143843344	143863812	+	1847	protein_coding	LTV1 ribosome biogenesis factor [Source:HGNC Symbol;Acc:HGNC:21173]	-
ENSG00000211895	17.0013	13.7996	73.0742	71.4878	15.4004	72.281	-2.23139	1.82678e-05	9.28e-05	IGHA1	14	105703995	105708665	-	1422	IG_C_gene	immunoglobulin heavy constant alpha 1 [Source:HGNC Symbol;Acc:HGNC:5478]	-
ENSG00000225855	227.629	213.433	103.164	91.1729	220.531	97.1682	1.18279	1.8305e-05	9.29631e-05	RUSC1-AS1	1	155316863	155324176	-	3516	antisense	RUSC1 antisense RNA 1 [Source:HGNC Symbol;Acc:HGNC:26680]	-
ENSG00000138185	63.2826	98.4368	15.0447	19.685	80.8597	17.3649	2.21831	1.83249e-05	9.30381e-05	ENTPD1	10	95711779	95869695	+	6975	protein_coding	ectonucleoside triphosphate diphosphohydrolase 1 [Source:HGNC Symbol;Acc:HGNC:3363]	-
ENSG00000226419	306.968	302.67	146.148	158.516	304.819	152.332	1.00045	1.90926e-05	9.65579e-05	SLC16A1-AS1	1	112956415	113047055	+	10138	antisense	SLC16A1 antisense RNA 1 [Source:HGNC Symbol;Acc:HGNC:49445]	-
ENSG00000171100	156.79	125.116	47.2833	50.7667	140.953	49.025	1.52307	1.93812e-05	9.79087e-05	MTM1	X	150568619	150673322	+	4016	protein_coding	myotubularin 1 [Source:HGNC Symbol;Acc:HGNC:7448]	-
ENSG00000220323	97.2853	80.0374	19.3432	24.8653	88.6613	22.1043	2.0025	1.97809e-05	9.95953e-05	HIST2H2BD	1	149842875	149846486	+	3612	transcribed_unprocessed_pseudogene	histone cluster 2 H2B family member d (pseudogene) [Source:HGNC Symbol;Acc:HGNC:20517]	-
ENSG00000174501	104.841	106.717	20.4178	37.298	105.779	28.8579	1.87139	1.99633e-05	0.000100402	ANKRD36C	2	95836919	95991831	-	8574	protein_coding	ankyrin repeat domain 36C [Source:HGNC Symbol;Acc:HGNC:32946]	-
ENSG00000133739	99.1743	135.236	24.7163	42.4783	117.205	33.5973	1.8007	2.13314e-05	0.000106869	LRRCC1	8	85107147	85146076	+	5065	protein_coding	leucine rich repeat and coiled-coil centrosomal protein 1 [Source:HGNC Symbol;Acc:HGNC:29373]	-
ENSG00000285979	59.5046	60.718	2.14924	13.4687	60.1113	7.80898	2.9356	2.17742e-05	0.000108847	AC009090.6	16	57177349	57181390	+	3524	antisense	novel transcript, antisense to FAM192A	-
ENSG00000170946	280.522	252.992	135.402	118.11	266.757	126.756	1.0738	2.21888e-05	0.000110767	DNAJC24	11	31369840	31431849	+	7592	protein_coding	DnaJ heat shock protein family (Hsp40) member C24 [Source:HGNC Symbol;Acc:HGNC:26979]	-
ENSG00000140006	165.29	191.354	75.2235	68.3796	178.322	71.8016	1.31294	2.24432e-05	0.000111884	WDR89	14	63597039	63641861	-	3209	protein_coding	WD repeat domain 89 [Source:HGNC Symbol;Acc:HGNC:20489]	-
ENSG00000185112	58.5601	45.9985	174.089	124.327	52.2793	149.208	-1.51306	2.25498e-05	0.000112353	FAM43A	3	194686544	194689037	+	2494	protein_coding	family with sequence similarity 43 member A [Source:HGNC Symbol;Acc:HGNC:26888]	-
ENSG00000111816	161.512	134.316	45.1341	60.0912	147.914	52.6126	1.48994	2.2734e-05	0.000113178	FRK	6	115931149	116060758	-	13230	protein_coding	fyn related Src family tyrosine kinase [Source:HGNC Symbol;Acc:HGNC:3955]	-
ENSG00000198131	323.025	285.191	151.522	152.3	304.108	151.911	1.0012	2.27558e-05	0.000113224	ZNF544	19	58228594	58277495	+	7130	protein_coding	zinc finger protein 544 [Source:HGNC Symbol;Acc:HGNC:16759]	zf-C2H2
ENSG00000241343	87.8401	111.316	23.6417	31.0817	99.5782	27.3617	1.86266	2.28441e-05	0.000113602	RPL36A	X	101390824	101396154	+	3964	protein_coding	ribosomal protein L36a [Source:HGNC Symbol;Acc:HGNC:10359]	-
ENSG00000059758	366.473	419.506	153.671	233.112	392.99	193.392	1.02208	2.31144e-05	0.00011482	CDK17	12	96278261	96400560	-	6547	protein_coding	cyclin dependent kinase 17 [Source:HGNC Symbol;Acc:HGNC:8750]	-
ENSG00000267680	90.6736	138.916	35.4625	32.1177	114.795	33.7901	1.76526	2.35222e-05	0.000116654	ZNF224	19	44094339	44109886	+	7104	protein_coding	zinc finger protein 224 [Source:HGNC Symbol;Acc:HGNC:13017]	zf-C2H2
ENSG00000124216	162.457	130.636	306.267	290.095	146.546	298.181	-1.02518	2.40211e-05	0.000118966	SNAI1	20	49982999	49988886	+	1686	protein_coding	snail family transcriptional repressor 1 [Source:HGNC Symbol;Acc:HGNC:11128]	zf-C2H2
ENSG00000100629	218.183	223.553	79.522	110.858	220.868	95.1899	1.21322	2.40518e-05	0.000119032	CEP128	14	80476983	80959517	-	9400	protein_coding	centrosomal protein 128 [Source:HGNC Symbol;Acc:HGNC:20359]	-
ENSG00000088451	188.903	186.754	54.8057	90.1368	187.829	72.4712	1.37224	2.40607e-05	0.000119032	TGDS	13	94574051	94596257	-	2589	protein_coding	TDP-glucose 4,6-dehydratase [Source:HGNC Symbol;Acc:HGNC:20324]	-
ENSG00000180229	250.297	305.43	127.88	137.795	277.864	132.838	1.0647	2.44025e-05	0.000120615	HERC2P3	15	20379495	20506180	-	9413	transcribed_unprocessed_pseudogene	hect domain and RLD 2 pseudogene 3 [Source:HGNC Symbol;Acc:HGNC:4871]	-
ENSG00000164305	219.128	218.953	78.4474	109.822	219.04	94.1346	1.21727	2.45696e-05	0.000121319	CASP3	4	184627696	184649509	-	2899	protein_coding	caspase 3 [Source:HGNC Symbol;Acc:HGNC:1504]	-
ENSG00000187678	19.8349	19.3194	84.8951	75.632	19.5771	80.2636	-2.03546	2.47204e-05	0.000121997	SPRY4	5	142310427	142326455	-	6565	protein_coding	sprouty RTK signaling antagonist 4 [Source:HGNC Symbol;Acc:HGNC:15533]	-
ENSG00000273018	51.9484	60.718	9.67159	8.28844	56.3332	8.98002	2.65036	2.62642e-05	0.00012895	FAM106A	17	18511221	18551705	-	9984	processed_transcript	family with sequence similarity 106 member A [Source:NCBI gene;Acc:80039]	-
ENSG00000256087	108.619	109.476	32.2386	35.2259	109.048	33.7323	1.69236	2.66466e-05	0.000130722	ZNF432	19	52031379	52095738	-	5985	protein_coding	zinc finger protein 432 [Source:HGNC Symbol;Acc:HGNC:20810]	zf-C2H2
ENSG00000258890	343.804	333.029	138.626	195.814	338.417	167.22	1.01607	2.66907e-05	0.000130903	CEP95	17	64506588	64542461	+	8048	protein_coding	centrosomal protein 95 [Source:HGNC Symbol;Acc:HGNC:25141]	-
ENSG00000279342	41.5588	45.0785	5.37311	3.10817	43.3186	4.24064	3.3569	2.67293e-05	0.000131021	AP000866.6	11	124789240	124792818	-	3579	sense_intronic	novel transcript, sense intronic to MSANTD2	-
ENSG00000144802	142.622	180.314	60.1788	63.1994	161.468	61.6891	1.38825	2.68506e-05	0.000131509	NFKBIZ	3	101827991	101861022	+	5902	protein_coding	NFKB inhibitor zeta [Source:HGNC Symbol;Acc:HGNC:29805]	-
ENSG00000138193	269.187	280.591	95.6413	151.264	274.889	123.453	1.15363	2.71365e-05	0.000132695	PLCE1	10	94030812	94332823	+	12930	protein_coding	phospholipase C epsilon 1 [Source:HGNC Symbol;Acc:HGNC:17175]	-
ENSG00000234545	237.074	229.993	82.7458	121.218	233.533	101.982	1.19406	2.72228e-05	0.000133081	FAM133B	7	92560793	92590394	-	4462	protein_coding	family with sequence similarity 133 member B [Source:HGNC Symbol;Acc:HGNC:28629]	-
ENSG00000197415	277.688	252.992	91.3428	144.012	265.34	117.677	1.1716	2.75292e-05	0.000134434	VEPH1	3	157259742	157533619	-	6554	protein_coding	ventricular zone expressed PH domain containing 1 [Source:HGNC Symbol;Acc:HGNC:25735]	-
ENSG00000215158	88.7846	91.997	22.567	25.9014	90.3908	24.2342	1.89849	2.7634e-05	0.00013491	AC138409.2	5	34164698	34244796	-	6571	transcribed_unprocessed_pseudogene	Putative beta-glucuronidase-like protein FLJ75287 pseudogene	-
ENSG00000163629	220.072	263.112	94.5667	122.255	241.592	108.411	1.15543	2.76892e-05	0.00013507	PTPN13	4	86594315	86815171	+	9496	protein_coding	protein tyrosine phosphatase, non-receptor type 13 [Source:HGNC Symbol;Acc:HGNC:9646]	-
ENSG00000270696	74.6168	74.5176	17.1939	16.5769	74.5672	16.8854	2.14296	2.79867e-05	0.000136412	AC005034.3	2	75660462	75662208	+	1747	antisense	novel transcript, antisense to C2orf3	-
ENSG00000197275	73.6723	70.8377	17.1939	14.5048	72.255	15.8494	2.18957	2.91765e-05	0.000141717	RAD54B	8	94371960	94475109	-	5313	protein_coding	RAD54 homolog B [Source:HGNC Symbol;Acc:HGNC:17228]	-
ENSG00000124171	153.012	146.275	49.4326	62.1633	149.644	55.7979	1.42228	2.94116e-05	0.000142744	PARD6B	20	50731544	50756795	+	4726	protein_coding	par-6 family cell polarity regulator beta [Source:HGNC Symbol;Acc:HGNC:16245]	-
ENSG00000182923	199.293	223.553	93.492	94.281	211.423	93.8865	1.17125	2.96171e-05	0.00014361	CEP63	3	134485721	134575017	+	10385	protein_coding	centrosomal protein 63 [Source:HGNC Symbol;Acc:HGNC:25815]	-
ENSG00000268043	234.24	229.073	78.4474	121.218	231.656	99.8329	1.21302	3.01343e-05	0.000145784	NBPF12	1	146938744	146996202	+	7272	protein_coding	NBPF member 12 [Source:HGNC Symbol;Acc:HGNC:24297]	-
ENSG00000104205	94.4517	116.836	33.3133	30.0456	105.644	31.6794	1.73831	3.02098e-05	0.000146072	SGK3	8	66667596	66862022	+	6474	protein_coding	serum/glucocorticoid regulated kinase family member 3 [Source:HGNC Symbol;Acc:HGNC:10812]	-
ENSG00000179841	40.6142	56.1182	1.07462	0	48.3662	0.537311	6.51773	3.14301e-05	0.000151448	AKAP5	14	64465499	64474503	+	7512	protein_coding	A-kinase anchoring protein 5 [Source:HGNC Symbol;Acc:HGNC:375]	-
ENSG00000172766	207.794	245.632	90.2682	111.894	226.713	101.081	1.16482	3.16349e-05	0.000152314	NAA16	13	41311205	41377030	+	5867	protein_coding	N(alpha)-acetyltransferase 16, NatA auxiliary subunit [Source:HGNC Symbol;Acc:HGNC:26164]	-
ENSG00000231419	260.687	306.35	151.522	122.255	283.518	136.888	1.05128	3.23598e-05	0.000155351	LINC00689	7	159006522	159030195	+	9158	processed_transcript	long intergenic non-protein coding RNA 689 [Source:HGNC Symbol;Acc:HGNC:27217]	-
ENSG00000176542	211.572	229.073	68.7758	113.966	220.322	91.3709	1.26833	3.26938e-05	0.00015683	USF3	3	113648385	113696646	-	13738	protein_coding	upstream transcription factor family member 3 [Source:HGNC Symbol;Acc:HGNC:30494]	bHLH
ENSG00000123552	91.6182	126.036	30.0894	35.2259	108.827	32.6576	1.7362	3.27879e-05	0.000157116	USP45	6	99432379	99521728	-	8051	protein_coding	ubiquitin specific peptidase 45 [Source:HGNC Symbol;Acc:HGNC:20080]	-
ENSG00000120798	282.411	368.908	126.805	181.31	325.659	154.057	1.0792	3.28103e-05	0.000157181	NR2C1	12	95020229	95073703	-	6529	protein_coding	nuclear receptor subfamily 2 group C member 1 [Source:HGNC Symbol;Acc:HGNC:7971]	RXR-like
ENSG00000170396	96.3407	125.116	26.8655	39.3701	110.728	33.1178	1.73998	3.292e-05	0.000157582	ZNF804A	2	184598366	184939492	+	4694	protein_coding	zinc finger protein 804A [Source:HGNC Symbol;Acc:HGNC:21711]	-
ENSG00000117020	171.902	208.833	73.0742	85.9926	190.368	79.5334	1.25879	3.34504e-05	0.000159784	AKT3	1	243488233	243851079	-	9475	protein_coding	AKT serine/threonine kinase 3 [Source:HGNC Symbol;Acc:HGNC:393]	-
ENSG00000189007	170.013	217.113	74.1489	87.0286	193.563	80.5888	1.26386	3.34795e-05	0.000159881	ADAT2	6	143422832	143450673	-	7175	protein_coding	adenosine deaminase, tRNA specific 2 [Source:HGNC Symbol;Acc:HGNC:21172]	-
ENSG00000268471	60.4491	44.1586	5.37311	9.3245	52.3038	7.3488	2.82746	3.37788e-05	0.000161141	MIR4453HG	4	152536264	152539263	+	3000	bidirectional_promoter_lncRNA	MIR4453 host gene [Source:HGNC Symbol;Acc:HGNC:25288]	-
ENSG00000158987	103.897	127.876	32.2386	41.4422	115.886	36.8404	1.6525	3.37994e-05	0.000161197	RAPGEF6	5	131423921	131635236	-	11125	protein_coding	Rap guanine nucleotide exchange factor 6 [Source:HGNC Symbol;Acc:HGNC:20655]	-
ENSG00000104081	23.6129	11.0396	73.0742	82.8844	17.3263	77.9793	-2.17277	3.40851e-05	0.000162134	BMF	15	40087890	40108892	-	5447	protein_coding	Bcl2 modifying factor [Source:HGNC Symbol;Acc:HGNC:24132]	-
ENSG00000080822	280.522	380.868	126.805	183.382	330.695	155.094	1.09169	3.41793e-05	0.00016254	CLDND1	3	98497912	98523066	-	5217	protein_coding	claudin domain containing 1 [Source:HGNC Symbol;Acc:HGNC:1322]	-
ENSG00000090932	147.345	116.836	300.894	251.761	132.09	276.328	-1.06502	3.41902e-05	0.000162549	DLL3	19	39498895	39508481	+	2618	protein_coding	delta like canonical Notch ligand 3 [Source:HGNC Symbol;Acc:HGNC:2909]	-
ENSG00000215146	52.893	79.1174	13.9701	11.3966	66.0052	12.6833	2.38122	3.44096e-05	0.000163463	BX322639.1	10	42331866	42367974	-	7208	transcribed_unprocessed_pseudogene	zinc finger protein 91 pseudogene [Source:NCBI gene;Acc:441666]	-
ENSG00000104643	289.022	354.189	113.91	183.382	321.605	148.646	1.1124	3.51088e-05	0.000166567	MTMR9	8	11284416	11328146	+	8804	protein_coding	myotubularin related protein 9 [Source:HGNC Symbol;Acc:HGNC:14596]	-
ENSG00000210176	85.9511	124.196	18.2686	37.298	105.074	27.7833	1.91655	3.53437e-05	0.000167594	MT-TH	MT	12138	12206	+	69	Mt_tRNA	mitochondrially encoded tRNA histidine [Source:HGNC Symbol;Acc:HGNC:7487]	-
ENSG00000169031	331.525	308.19	183.76	135.723	319.858	159.742	1.00248	3.77099e-05	0.000177655	COL4A3	2	227164565	227314792	+	9124	protein_coding	collagen type IV alpha 3 chain [Source:HGNC Symbol;Acc:HGNC:2204]	-
ENSG00000185513	204.016	199.634	66.6265	101.533	201.825	84.08	1.26185	3.79067e-05	0.000178397	L3MBTL1	20	43489442	43550950	+	15550	protein_coding	L3MBTL1, histone methyl-lysine binding protein [Source:HGNC Symbol;Acc:HGNC:15905]	zf-C2HC
ENSG00000182957	262.576	285.191	110.686	150.228	273.883	130.457	1.06915	3.82008e-05	0.000179642	SPATA13	13	23979805	24307074	+	9948	protein_coding	spermatogenesis associated 13 [Source:HGNC Symbol;Acc:HGNC:23222]	-
ENSG00000182621	109.564	110.396	27.9402	40.4062	109.98	34.1732	1.6847	3.86852e-05	0.000181544	PLCB1	20	8077251	8968360	+	17412	protein_coding	phospholipase C beta 1 [Source:HGNC Symbol;Acc:HGNC:15917]	-
ENSG00000083093	332.47	392.827	147.223	214.463	362.649	180.843	1.00304	4.0142e-05	0.000187895	PALB2	16	23603160	23641310	-	4747	protein_coding	partner and localizer of BRCA2 [Source:HGNC Symbol;Acc:HGNC:26144]	-
ENSG00000143375	85.9511	81.8774	205.253	180.274	83.9142	192.763	-1.19971	4.01739e-05	0.000187996	CGN	1	151510510	151538692	+	6616	protein_coding	cingulin [Source:HGNC Symbol;Acc:HGNC:17429]	-
ENSG00000167771	91.6182	70.8377	168.716	221.716	81.2279	195.216	-1.26605	4.04414e-05	0.000189101	RCOR2	11	63911221	63916844	-	2738	protein_coding	REST corepressor 2 [Source:HGNC Symbol;Acc:HGNC:27455]	MYB
ENSG00000138050	188.903	241.952	92.4174	98.4252	215.428	95.4213	1.17489	4.13252e-05	0.000192688	THUMPD2	2	39736060	39779267	-	3823	protein_coding	THUMP domain containing 2 [Source:HGNC Symbol;Acc:HGNC:14890]	-
ENSG00000134285	242.741	236.432	119.283	108.786	239.587	114.034	1.07136	4.15961e-05	0.000193852	FKBP11	12	48921518	48926474	-	4957	protein_coding	FK506 binding protein 11 [Source:HGNC Symbol;Acc:HGNC:18624]	-
ENSG00000100319	144.511	123.276	328.834	237.257	133.894	283.045	-1.07975	4.18649e-05	0.000195004	ZMAT5	22	29730956	29767011	-	3200	protein_coding	zinc finger matrin-type 5 [Source:HGNC Symbol;Acc:HGNC:28046]	-
ENSG00000112144	201.182	200.554	80.5966	96.3531	200.868	88.4749	1.18226	4.19496e-05	0.000195349	ICK	6	53001279	53061802	-	6259	protein_coding	intestinal cell kinase [Source:HGNC Symbol;Acc:HGNC:21219]	-
ENSG00000105327	195.515	166.515	476.057	285.951	181.015	381.004	-1.07336	4.32193e-05	0.000200286	BBC3	19	47220822	47232766	-	3180	protein_coding	BCL2 binding component 3 [Source:HGNC Symbol;Acc:HGNC:17868]	-
ENSG00000186487	121.843	111.316	40.8356	37.298	116.58	39.0668	1.57759	4.3275e-05	0.000200397	MYT1L	2	1789113	2331664	-	35151	protein_coding	myelin transcription factor 1 like [Source:HGNC Symbol;Acc:HGNC:7623]	zf-C2HC
ENSG00000234287	70.8388	71.7577	147.223	206.175	71.2982	176.699	-1.3099	4.43279e-05	0.000204953	AC099560.2	3	40761545	40761799	+	255	processed_pseudogene	ribosomal protein S27 (RPS27) pseudogene	-
ENSG00000138660	209.683	241.952	93.492	112.93	225.817	103.211	1.12909	4.51556e-05	0.000207933	AP1AR	4	112231737	112270047	+	3444	protein_coding	adaptor related protein complex 1 associated regulatory protein [Source:HGNC Symbol;Acc:HGNC:28808]	-
ENSG00000188158	296.578	244.712	102.089	148.156	270.645	125.122	1.1118	4.53822e-05	0.000208818	NHS	X	17375420	17735994	+	10394	protein_coding	NHS actin remodeling regulator [Source:HGNC Symbol;Acc:HGNC:7820]	-
ENSG00000183421	44.3923	57.0382	145.074	130.543	50.7152	137.808	-1.44132	4.65798e-05	0.000213841	RIPK4	21	41739369	41767106	-	4033	protein_coding	receptor interacting serine/threonine kinase 4 [Source:HGNC Symbol;Acc:HGNC:496]	-
ENSG00000182700	36.8362	32.199	1.07462	2.07211	34.5176	1.57337	4.44903	4.66042e-05	0.000213899	IGIP	5	140125935	140129392	+	3458	protein_coding	IgA inducing protein [Source:HGNC Symbol;Acc:HGNC:33847]	-
ENSG00000136274	17.0013	7.35976	63.4027	64.2354	12.1805	63.819	-2.39237	4.68152e-05	0.000214813	NACAD	7	45080438	45088914	-	4917	protein_coding	NAC alpha domain containing [Source:HGNC Symbol;Acc:HGNC:22196]	-
ENSG00000219201	290.911	370.748	135.402	188.562	330.83	161.982	1.02961	4.73028e-05	0.000216667	AC138392.1	1	77810861	77811781	-	921	processed_pseudogene	novel pseudogene	-
ENSG00000260565	289.022	374.428	145.074	185.454	331.725	165.264	1.00481	4.75079e-05	0.000217387	ERVK13-1	16	2660349	2673444	-	8966	processed_transcript	endogenous retrovirus group K13 member 1 [Source:HGNC Symbol;Acc:HGNC:27548]	-
ENSG00000173875	228.573	201.473	69.8504	111.894	215.023	90.8722	1.241	4.81798e-05	0.000220185	ZNF791	19	12610918	12633840	+	6642	protein_coding	zinc finger protein 791 [Source:HGNC Symbol;Acc:HGNC:26895]	zf-C2H2
ENSG00000219607	142.622	120.516	274.028	259.014	131.569	266.521	-1.01868	4.83333e-05	0.000220775	PPP1R3G	6	5084581	5089487	+	4907	protein_coding	protein phosphatase 1 regulatory subunit 3G [Source:HGNC Symbol;Acc:HGNC:14945]	-
ENSG00000226221	154.901	101.197	339.58	235.185	128.049	287.382	-1.16651	4.95149e-05	0.000225605	RPL26P19	5	56504635	56505072	-	438	processed_pseudogene	ribosomal protein L26 pseudogene 19 [Source:HGNC Symbol;Acc:HGNC:36393]	-
ENSG00000174652	266.354	270.471	95.6413	151.264	268.413	123.453	1.11921	5.05614e-05	0.000229869	ZNF266	19	9412461	9435578	-	5404	protein_coding	zinc finger protein 266 [Source:HGNC Symbol;Acc:HGNC:13059]	zf-C2H2
ENSG00000255248	148.289	149.035	61.2534	54.9109	148.662	58.0822	1.35631	5.07633e-05	0.000230657	MIR100HG	11	122028327	122556721	-	19385	processed_transcript	mir-100-let-7a-2-mir-125b-1 cluster host gene [Source:HGNC Symbol;Acc:HGNC:39522]	-
ENSG00000156509	117.12	127.876	29.0148	50.7667	122.498	39.8907	1.61653	5.3753e-05	0.000242663	FBXO43	8	100133360	100145800	-	3950	protein_coding	F-box protein 43 [Source:HGNC Symbol;Acc:HGNC:28521]	-
ENSG00000281490	243.685	282.431	130.029	129.507	263.058	129.768	1.01963	5.37664e-05	0.000242663	CICP14	7	128655962	128658791	-	2732	processed_pseudogene	capicua transcriptional repressor pseudogene 14 [Source:HGNC Symbol;Acc:HGNC:38542]	-
ENSG00000275764	53.8375	57.9581	6.44773	12.4327	55.8978	9.44019	2.56212	5.45052e-05	0.000245754	AC092747.4	12	27037100	27038960	+	1861	lincRNA	novel transcript	-
ENSG00000176273	215.35	239.192	116.059	95.3171	227.271	105.688	1.10539	5.4938e-05	0.000247459	SLC35G1	10	93893973	93956062	+	6829	protein_coding	solute carrier family 35 member G1 [Source:HGNC Symbol;Acc:HGNC:26607]	-
ENSG00000275131	126.565	108.556	41.9102	38.334	117.561	40.1221	1.55114	5.5686e-05	0.000250642	AC241952.1	1	120489860	120701289	-	9444	transcribed_unprocessed_pseudogene	phosphodiesterase 4D interacting protein-like [Source:NCBI gene;Acc:100996724]	-
ENSG00000178177	122.787	137.076	37.6117	53.8749	129.931	45.7433	1.5048	5.60662e-05	0.000252103	LCORL	4	17841199	18021876	-	14858	protein_coding	ligand dependent nuclear receptor corepressor like [Source:HGNC Symbol;Acc:HGNC:30776]	HTH
ENSG00000182986	65.1717	73.5976	15.0447	16.5769	69.3847	15.8108	2.13332	5.79636e-05	0.000259799	ZNF320	19	52863790	52897693	-	8310	protein_coding	zinc finger protein 320 [Source:HGNC Symbol;Acc:HGNC:13842]	zf-C2H2
ENSG00000126249	127.51	114.996	251.461	242.437	121.253	246.949	-1.02635	6.08628e-05	0.000271989	PDCD2L	19	34404384	34426168	+	1431	protein_coding	programmed cell death 2 like [Source:HGNC Symbol;Acc:HGNC:28194]	-
ENSG00000111727	112.398	126.036	36.5371	45.5864	119.217	41.0618	1.53692	6.1296e-05	0.000273655	HCFC2	12	104064457	104106524	+	6773	protein_coding	host cell factor C2 [Source:HGNC Symbol;Acc:HGNC:24972]	-
ENSG00000105866	122.787	149.955	31.164	60.0912	136.371	45.6276	1.57742	6.20428e-05	0.000276853	SP4	7	21428034	21514822	+	6234	protein_coding	Sp4 transcription factor [Source:HGNC Symbol;Acc:HGNC:11209]	zf-C2H2
ENSG00000120832	128.454	147.195	52.6564	51.8028	137.825	52.2296	1.40013	6.2976e-05	0.000280811	MTERF2	12	106977291	106987166	-	3626	protein_coding	mitochondrial transcription termination factor 2 [Source:HGNC Symbol;Acc:HGNC:30779]	-
ENSG00000117472	94.4517	71.7577	188.059	192.706	83.1047	190.382	-1.19658	6.50435e-05	0.000289209	TSPAN1	1	46175073	46185958	+	2366	protein_coding	tetraspanin 1 [Source:HGNC Symbol;Acc:HGNC:20657]	-
ENSG00000104343	261.631	245.632	105.313	138.831	253.632	122.072	1.05406	6.61448e-05	0.000293499	UBE2W	8	73780097	73878910	-	9090	protein_coding	ubiquitin conjugating enzyme E2 W [Source:HGNC Symbol;Acc:HGNC:25616]	-
ENSG00000163818	264.465	302.67	123.581	158.516	283.568	141.049	1.0069	6.67348e-05	0.000295901	LZTFL1	3	45823316	45916042	-	7201	protein_coding	leucine zipper transcription factor like 1 [Source:HGNC Symbol;Acc:HGNC:6741]	-
ENSG00000178764	112.398	102.117	202.029	256.942	107.257	229.485	-1.09796	6.69791e-05	0.000296911	ZHX2	8	122781394	122974512	+	4716	protein_coding	zinc fingers and homeoboxes 2 [Source:HGNC Symbol;Acc:HGNC:18513]	Homeobox
ENSG00000234975	85.0065	73.5976	186.984	176.129	79.3021	181.557	-1.19522	6.70511e-05	0.000297158	FTH1P2	1	228687415	228687826	+	412	processed_pseudogene	ferritin heavy chain 1 pseudogene 2 [Source:HGNC Symbol;Acc:HGNC:3989]	-
ENSG00000185633	40.6142	45.9985	169.79	93.245	43.3064	131.518	-1.60144	6.9042e-05	0.000305014	NDUFA4L2	12	57234903	57240715	-	2806	protein_coding	NDUFA4, mitochondrial complex associated like 2 [Source:HGNC Symbol;Acc:HGNC:29836]	-
ENSG00000151025	113.342	133.396	39.761	47.6585	123.369	43.7098	1.49639	6.94418e-05	0.000306482	GPR158	10	25174802	25602226	+	7986	protein_coding	G protein-coupled receptor 158 [Source:HGNC Symbol;Acc:HGNC:23689]	-
ENSG00000239415	165.29	155.475	64.4773	68.3796	160.383	66.4285	1.27134	6.98559e-05	0.000308085	AP001469.3	21	46251549	46254133	-	2277	antisense	novel transcript, antisense to MCM3APAS	-
ENSG00000259212	62.3381	53.3583	11.8208	10.3606	57.8482	11.0907	2.38352	7.06582e-05	0.000311472	AC103739.1	15	90595840	90596447	-	474	antisense	novel transcript, antisense to CRTC3	-
ENSG00000166801	211.572	297.15	83.8205	136.759	254.361	110.29	1.20458	7.09979e-05	0.000312894	FAM111A	11	59142748	59155039	+	7221	protein_coding	family with sequence similarity 111 member A [Source:HGNC Symbol;Acc:HGNC:24725]	-
ENSG00000156011	159.623	150.875	55.8803	69.4157	155.249	62.648	1.30835	7.35206e-05	0.000323071	PSD3	8	18527301	19084730	-	15213	protein_coding	pleckstrin and Sec7 domain containing 3 [Source:HGNC Symbol;Acc:HGNC:19093]	-
ENSG00000121068	65.1717	60.718	151.522	155.408	62.9449	153.465	-1.28598	7.38253e-05	0.000324174	TBX2	17	61399896	61409466	+	6029	protein_coding	T-box 2 [Source:HGNC Symbol;Acc:HGNC:11597]	T-box
ENSG00000171236	46.2813	63.478	179.462	119.146	54.8796	149.304	-1.44253	7.48227e-05	0.000328237	LRG1	19	4536409	4540474	-	3133	protein_coding	leucine rich alpha-2-glycoprotein 1 [Source:HGNC Symbol;Acc:HGNC:29480]	-
ENSG00000163867	110.508	154.555	34.3879	55.947	132.532	45.1674	1.55153	7.55615e-05	0.000331274	ZMYM6	1	34986165	35031968	-	9591	protein_coding	zinc finger MYM-type containing 6 [Source:HGNC Symbol;Acc:HGNC:13050]	-
ENSG00000118276	58.5601	95.6769	16.1193	20.7211	77.1185	18.4202	2.06507	7.7374e-05	0.00033853	B4GALT6	18	31622247	31685836	-	5306	protein_coding	beta-1,4-galactosyltransferase 6 [Source:HGNC Symbol;Acc:HGNC:929]	-
ENSG00000174720	224.795	274.151	74.1489	138.831	249.473	106.49	1.22672	7.74806e-05	0.000338915	LARP7	4	112636964	112657592	+	4083	protein_coding	La ribonucleoprotein domain family member 7 [Source:HGNC Symbol;Acc:HGNC:24912]	-
ENSG00000140471	221.017	246.552	110.686	116.038	233.785	113.362	1.04421	7.87033e-05	0.000343506	LINS1	15	100559369	100603230	-	7790	protein_coding	lines homolog 1 [Source:HGNC Symbol;Acc:HGNC:30922]	-
ENSG00000153291	46.2813	41.3987	5.37311	6.21633	43.84	5.79472	2.91829	7.87194e-05	0.000343506	SLC25A27	6	46652915	46678193	+	3288	protein_coding	solute carrier family 25 member 27 [Source:HGNC Symbol;Acc:HGNC:21065]	-
ENSG00000179818	170.958	215.273	87.0443	83.9205	193.115	85.4824	1.17616	8.00097e-05	0.000348634	PCBP1-AS1	2	69962263	70103220	-	19619	processed_transcript	PCBP1 antisense RNA 1 [Source:HGNC Symbol;Acc:HGNC:42948]	-
ENSG00000280383	74.6168	34.0389	10.7462	5.18028	54.3279	7.96324	2.77373	8.09896e-05	0.000352397	Z95331.1	22	45657019	45680130	+	23112	sense_overlapping	novel transcript, sense overlapping ATXN10	-
ENSG00000138459	301.301	283.351	111.761	171.985	292.326	141.873	1.04175	8.11311e-05	0.000352928	SLC35A5	3	112561709	112585577	+	4853	protein_coding	solute carrier family 35 member A5 [Source:HGNC Symbol;Acc:HGNC:20792]	-
ENSG00000146350	40.6142	53.3583	7.52235	6.21633	46.9863	6.86934	2.77555	8.12634e-05	0.000353375	TBC1D32	6	121079494	121334745	-	6912	protein_coding	TBC1 domain family member 32 [Source:HGNC Symbol;Acc:HGNC:21485]	-
ENSG00000224660	69.8943	70.8377	20.4178	12.4327	70.366	16.4252	2.10152	8.12921e-05	0.000353375	SH3BP5-AS1	3	15254184	15264493	+	5733	antisense	SH3BP5 antisense RNA 1 [Source:HGNC Symbol;Acc:HGNC:44501]	-
ENSG00000141384	189.848	230.913	98.8652	95.3171	210.38	97.0911	1.11595	8.22243e-05	0.000357254	TAF4B	18	26225936	26391685	+	5395	protein_coding	TATA-box binding protein associated factor 4b [Source:HGNC Symbol;Acc:HGNC:11538]	-
ENSG00000261324	25.502	42.3186	2.14924	2.07211	33.9103	2.11068	4.00676	8.28708e-05	0.000359721	AC010168.2	12	14762504	14767931	-	5428	sense_overlapping	novel transcript, overlapping HIST4H4	-
ENSG00000170629	116.176	138.916	33.3133	54.9109	127.546	44.1121	1.53005	8.30886e-05	0.000360408	DPY19L2P2	7	103175133	103280410	-	5580	transcribed_unprocessed_pseudogene	DPY19L2 pseudogene 2 [Source:HGNC Symbol;Acc:HGNC:21764]	-
ENSG00000155111	169.069	162.835	73.0742	68.3796	165.952	70.7269	1.23064	8.39462e-05	0.000363867	CDK19	6	110609978	110815958	-	7492	protein_coding	cyclin dependent kinase 19 [Source:HGNC Symbol;Acc:HGNC:19338]	-
ENSG00000165185	255.02	287.031	112.835	153.336	271.025	133.086	1.02529	8.4763e-05	0.000366882	KIAA1958	9	112486847	112669397	+	13119	protein_coding	KIAA1958 [Source:HGNC Symbol;Acc:HGNC:23427]	-
ENSG00000232040	74.6168	86.4772	25.7909	16.5769	80.547	21.1839	1.92915	8.49352e-05	0.00036754	ZBED9	6	28570535	28616212	-	8198	protein_coding	zinc finger BED-type containing 9 [Source:HGNC Symbol;Acc:HGNC:13851]	-
ENSG00000125772	101.063	129.716	42.9848	36.2619	115.39	39.6234	1.54309	8.92652e-05	0.000384446	GPCPD1	20	5544404	5611026	-	7527	protein_coding	glycerophosphocholine phosphodiesterase 1 [Source:HGNC Symbol;Acc:HGNC:26957]	-
ENSG00000168152	45.3368	41.3987	5.37311	6.21633	43.3677	5.79472	2.90269	8.96336e-05	0.000385758	THAP9	4	82900684	82919969	+	4332	protein_coding	THAP domain containing 9 [Source:HGNC Symbol;Acc:HGNC:23192]	THAP
ENSG00000114796	238.018	257.592	90.2682	139.867	247.805	115.068	1.10553	9.01289e-05	0.000387706	KLHL24	3	183635568	183684477	+	8650	protein_coding	kelch like family member 24 [Source:HGNC Symbol;Acc:HGNC:25947]	-
ENSG00000115109	258.798	247.472	106.388	140.904	253.135	123.646	1.03277	9.03331e-05	0.0003884	EPB41L5	2	120013005	120179119	+	9281	protein_coding	erythrocyte membrane protein band 4.1 like 5 [Source:HGNC Symbol;Acc:HGNC:19819]	-
ENSG00000005238	169.069	111.316	305.192	271.446	140.192	288.319	-1.04082	9.05979e-05	0.000389447	FAM214B	9	35104112	35116341	-	6409	protein_coding	family with sequence similarity 214 member B [Source:HGNC Symbol;Acc:HGNC:25666]	-
ENSG00000237491	67.0607	74.5176	17.1939	17.6129	70.7892	17.4034	2.02415	9.09474e-05	0.000390656	AL669831.5	1	778770	810060	+	5517	lincRNA	novel transcript	-
ENSG00000185495	89.7291	91.997	29.0148	25.9014	90.8631	27.4581	1.72703	9.11518e-05	0.000391364	AC138393.1	1	223992743	224010612	+	4349	transcribed_unprocessed_pseudogene	septin 7 (SEPT7) pseudogene	-
ENSG00000251369	117.12	116.836	26.8655	49.7306	116.978	38.2981	1.60851	9.12604e-05	0.000391738	ZNF550	19	57535257	57559863	-	5087	protein_coding	zinc finger protein 550 [Source:HGNC Symbol;Acc:HGNC:28643]	zf-C2H2
ENSG00000232973	108.619	91.997	33.3133	31.0817	100.308	32.1975	1.63953	9.13512e-05	0.000392036	CYP1B1-AS1	2	38073447	38231651	+	7447	antisense	CYP1B1 antisense RNA 1 [Source:HGNC Symbol;Acc:HGNC:28543]	-
ENSG00000083544	242.741	222.633	119.283	107.75	232.687	113.516	1.03573	9.27416e-05	0.000397627	TDRD3	13	60396457	60573878	+	7750	protein_coding	tudor domain containing 3 [Source:HGNC Symbol;Acc:HGNC:20612]	-
ENSG00000136161	72.7278	103.037	29.0148	19.685	87.8822	24.3499	1.85379	9.55617e-05	0.000408753	RCBTB2	13	48488959	48533256	-	3545	protein_coding	RCC1 and BTB domain containing protein 2 [Source:HGNC Symbol;Acc:HGNC:1914]	-
ENSG00000161544	34.0026	32.199	121.432	84.9565	33.1008	103.194	-1.63996	9.65023e-05	0.000412378	CYGB	17	76527356	76551175	-	2949	protein_coding	cytoglobin [Source:HGNC Symbol;Acc:HGNC:16505]	-
ENSG00000164169	128.454	177.554	51.5818	67.3436	153.004	59.4627	1.36291	9.81989e-05	0.000419047	PRMT9	4	147637785	147684230	-	4019	protein_coding	protein arginine methyltransferase 9 [Source:HGNC Symbol;Acc:HGNC:25099]	-
ENSG00000143498	160.568	160.995	58.0295	75.632	160.781	66.8308	1.26554	9.89145e-05	0.000421902	TAF1A	1	222557902	222589933	-	2895	protein_coding	TATA-box binding protein associated factor, RNA polymerase I subunit A [Source:HGNC Symbol;Acc:HGNC:11532]	-
ENSG00000150054	134.121	136.156	53.7311	51.8028	135.139	52.7669	1.3569	9.98404e-05	0.000425552	MPP7	10	28050993	28334486	-	6167	protein_coding	membrane palmitoylated protein 7 [Source:HGNC Symbol;Acc:HGNC:26542]	-
ENSG00000165507	3.77807	2.75991	45.1341	25.9014	3.26899	35.5177	-3.44244	0.000101312	0.000431037	DEPP1	10	44970981	44978810	-	2979	protein_coding	DEPP1, autophagy regulator [Source:HGNC Symbol;Acc:HGNC:23355]	-
ENSG00000113742	124.676	99.3568	40.8356	36.2619	112.017	38.5488	1.53919	0.000104126	0.000441952	CPEB4	5	173888280	173961976	+	10272	protein_coding	cytoplasmic polyadenylation element binding protein 4 [Source:HGNC Symbol;Acc:HGNC:21747]	-
ENSG00000170264	148.289	198.714	47.2833	85.9926	173.501	66.638	1.37896	0.000104389	0.000442756	FAM161A	2	61824854	61854143	-	5252	protein_coding	FAM161A, centrosomal protein [Source:HGNC Symbol;Acc:HGNC:25808]	-
ENSG00000116183	138.844	134.316	53.7311	53.8749	136.58	53.803	1.34393	0.000104852	0.00044441	PAPPA2	1	176463171	176845605	+	10930	protein_coding	pappalysin 2 [Source:HGNC Symbol;Acc:HGNC:14615]	-
ENSG00000115540	138.844	143.515	45.1341	64.2354	141.18	54.6848	1.36702	0.000108013	0.000456743	MOB4	2	197515571	197553699	+	4296	protein_coding	MOB family member 4, phocein [Source:HGNC Symbol;Acc:HGNC:17261]	-
ENSG00000068615	210.627	231.833	74.1489	122.255	221.23	98.2017	1.17035	0.000108575	0.000458904	REEP1	2	86213993	86338083	-	5846	protein_coding	receptor accessory protein 1 [Source:HGNC Symbol;Acc:HGNC:25786]	-
ENSG00000073711	151.123	172.954	38.6864	80.8123	162.039	59.7493	1.4372	0.000110642	0.000466772	PPP2R3A	3	135965673	136147891	+	7837	protein_coding	protein phosphatase 2 regulatory subunit B''alpha [Source:HGNC Symbol;Acc:HGNC:9307]	-
ENSG00000071073	76.5059	90.1571	25.7909	21.7572	83.3315	23.774	1.81048	0.000110895	0.000467729	MGAT4A	2	98619106	98731126	-	9630	protein_coding	alpha-1,3-mannosyl-glycoprotein 4-beta-N-acetylglucosaminyltransferase A [Source:HGNC Symbol;Acc:HGNC:7047]	-
ENSG00000134444	174.736	177.554	76.2981	80.8123	176.145	78.5552	1.16479	0.00011375	0.000478993	RELCH	18	62187255	62310217	+	10690	protein_coding	RAB11 binding and LisH domain, coiled-coil and HEAT repeat containing [Source:HGNC Symbol;Acc:HGNC:29289]	-
ENSG00000143452	171.902	216.193	59.1042	101.533	194.048	80.3188	1.2712	0.000114472	0.000481589	HORMAD1	1	150698060	150720888	-	2405	protein_coding	HORMA domain containing 1 [Source:HGNC Symbol;Acc:HGNC:25245]	-
ENSG00000283930	34.9471	34.9589	3.22386	3.10817	34.953	3.16601	3.46497	0.000116349	0.000489032	AL117339.5	10	38094368	38360098	+	3955	protein_coding	novel transcript	-
ENSG00000167074	94.4517	103.037	227.82	190.634	98.7442	209.227	-1.08278	0.000117448	0.000493195	TEF	22	41367333	41399326	+	4715	protein_coding	TEF, PAR bZIP transcription factor [Source:HGNC Symbol;Acc:HGNC:11722]	TF_bZIP
ENSG00000172167	189.848	233.672	101.014	98.4252	211.76	99.7198	1.08681	0.00011785	0.000494539	MTBP	8	120445400	120542133	+	8326	protein_coding	MDM2 binding protein [Source:HGNC Symbol;Acc:HGNC:7417]	-
ENSG00000261094	59.5046	53.3583	15.0447	2.07211	56.4314	8.5584	2.72941	0.000117905	0.000494655	AC007066.2	9	122937623	122940333	+	2674	sense_overlapping	novel transcript, overlapping RABGAP1	-
ENSG00000151116	293.745	320.15	103.164	186.49	306.947	144.827	1.08236	0.000118537	0.000497145	UEVLD	11	18529609	18588747	-	5515	protein_coding	UEV and lactate/malate dehyrogenase domains [Source:HGNC Symbol;Acc:HGNC:30866]	-
ENSG00000109466	232.351	295.31	102.089	149.192	263.831	125.64	1.06949	0.000118553	0.000497145	KLHL2	4	165207618	165323156	+	3872	protein_coding	kelch like family member 2 [Source:HGNC Symbol;Acc:HGNC:6353]	-
ENSG00000031691	207.794	184.914	83.8205	97.3892	196.354	90.6048	1.11513	0.000121711	0.000509213	CENPQ	6	49463378	49493107	+	1733	protein_coding	centromere protein Q [Source:HGNC Symbol;Acc:HGNC:21347]	-
ENSG00000119541	265.409	283.351	107.462	161.625	274.38	134.543	1.02703	0.000122064	0.000510337	VPS4B	18	63389190	63422483	-	4315	protein_coding	vacuolar protein sorting 4 homolog B [Source:HGNC Symbol;Acc:HGNC:10895]	-
ENSG00000095574	187.014	197.794	92.4174	85.9926	192.404	89.205	1.10927	0.000122731	0.000513006	IKZF5	10	122990806	123008817	-	4934	protein_coding	IKAROS family zinc finger 5 [Source:HGNC Symbol;Acc:HGNC:14283]	Others
ENSG00000101888	186.07	203.313	91.3428	90.1368	194.692	90.7398	1.10154	0.000125627	0.000524387	NXT2	X	109535781	109544690	+	3064	protein_coding	nuclear transport factor 2 like export factor 2 [Source:HGNC Symbol;Acc:HGNC:18151]	-
ENSG00000184489	135.066	115.916	291.222	219.644	125.491	255.433	-1.02519	0.000126115	0.000526182	PTP4A3	8	141391993	141432454	+	2877	protein_coding	protein tyrosine phosphatase type IVA, member 3 [Source:HGNC Symbol;Acc:HGNC:9636]	-
ENSG00000128590	220.072	281.511	103.164	137.795	250.792	120.479	1.05711	0.000126799	0.000528568	DNAJB9	7	108569568	108574850	+	2837	protein_coding	DnaJ heat shock protein family (Hsp40) member B9 [Source:HGNC Symbol;Acc:HGNC:6968]	-
ENSG00000204610	69.8943	54.2782	146.148	154.372	62.0863	150.26	-1.27585	0.000129879	0.000540523	TRIM15	6	30163206	30172696	+	2515	protein_coding	tripartite motif containing 15 [Source:HGNC Symbol;Acc:HGNC:16284]	-
ENSG00000245149	49.1149	63.478	8.59697	13.4687	56.2964	11.0328	2.349	0.000130575	0.000543169	RNF139-AS1	8	124462485	124474576	-	6943	lincRNA	RNF139 antisense RNA 1 (head to head) [Source:HGNC Symbol;Acc:HGNC:48940]	-
ENSG00000147421	268.243	294.39	84.8951	167.841	281.317	126.368	1.15307	0.000131054	0.000544913	HMBOX1	8	28890394	29064764	+	6634	protein_coding	homeobox containing 1 [Source:HGNC Symbol;Acc:HGNC:26137]	Homeobox
ENSG00000186017	128.454	183.074	54.8057	69.4157	155.764	62.1107	1.326	0.000134332	0.00055731	ZNF566	19	36445119	36489902	-	6481	protein_coding	zinc finger protein 566 [Source:HGNC Symbol;Acc:HGNC:25919]	zf-C2H2
ENSG00000100916	126.565	137.076	33.3133	61.1273	131.82	47.2203	1.47901	0.000134446	0.000557484	BRMS1L	14	35826318	35932325	+	3897	protein_coding	BRMS1 like transcriptional repressor [Source:HGNC Symbol;Acc:HGNC:20512]	-
ENSG00000136870	202.127	262.192	91.3428	125.363	232.159	108.353	1.0987	0.000135326	0.000560369	ZNF189	9	101398873	101410660	+	3433	protein_coding	zinc finger protein 189 [Source:HGNC Symbol;Acc:HGNC:12980]	zf-C2H2
ENSG00000169131	76.5059	124.196	29.0148	33.1538	100.351	31.0843	1.69075	0.000139512	0.000576913	ZNF354A	5	178711592	178730702	-	2947	protein_coding	zinc finger protein 354A [Source:HGNC Symbol;Acc:HGNC:11628]	zf-C2H2
ENSG00000263826	40.6142	29.439	4.29848	2.07211	35.0266	3.1853	3.4642	0.000139578	0.000577053	AC112907.3	3	186781780	186784179	-	2400	antisense	novel transcript, antisense to eukaryotic translation initiation factor 4A, isoform 2 EIF4A2	-
ENSG00000197372	151.123	169.275	62.328	74.596	160.199	68.462	1.22596	0.00014174	0.000585325	ZNF675	19	23525631	23687220	-	6785	protein_coding	zinc finger protein 675 [Source:HGNC Symbol;Acc:HGNC:30768]	zf-C2H2
ENSG00000164266	40.6142	26.6791	94.5667	109.822	33.6467	102.194	-1.6042	0.000142214	0.00058715	SPINK1	5	147824568	147831786	-	1480	protein_coding	serine peptidase inhibitor, Kazal type 1 [Source:HGNC Symbol;Acc:HGNC:11244]	-
ENSG00000096654	133.177	120.516	49.4326	48.6946	126.847	49.0636	1.37029	0.000146406	0.000602266	ZNF184	6	27450743	27473118	-	3122	protein_coding	zinc finger protein 184 [Source:HGNC Symbol;Acc:HGNC:12975]	zf-C2H2
ENSG00000271122	154.901	182.154	63.4027	81.8484	168.527	72.6255	1.21372	0.000148107	0.000608851	AC018647.2	7	35695214	35699413	+	4200	antisense	uncharacterized LOC101930085 [Source:NCBI gene;Acc:101930085]	-
ENSG00000169282	40.6142	43.2386	4.29848	7.25239	41.9264	5.77544	2.85644	0.000148335	0.000609652	KCNAB1	3	156037701	156539138	+	6852	protein_coding	potassium voltage-gated channel subfamily A member regulatory beta subunit 1 [Source:HGNC Symbol;Acc:HGNC:6228]	-
ENSG00000189190	84.062	86.4772	26.8655	24.8653	85.2696	25.8654	1.72141	0.00015022	0.000616559	ZNF600	19	52749942	52786807	-	6964	protein_coding	zinc finger protein 600 [Source:HGNC Symbol;Acc:HGNC:30951]	zf-C2H2
ENSG00000087301	98.2298	148.115	42.9848	45.5864	123.172	44.2856	1.47599	0.000152983	0.000626769	TXNDC16	14	52430590	52552522	-	4739	protein_coding	thioredoxin domain containing 16 [Source:HGNC Symbol;Acc:HGNC:19965]	-
ENSG00000162006	166.235	206.993	83.8205	85.9926	186.614	84.9065	1.13628	0.000153608	0.000628763	MSLNL	16	769428	783370	-	2356	protein_coding	mesothelin-like [Source:HGNC Symbol;Acc:HGNC:14170]	-
ENSG00000188906	54.782	47.8385	7.52235	11.3966	51.3102	9.45948	2.43682	0.000155241	0.000634875	LRRK2	12	40196744	40369285	+	13491	protein_coding	leucine rich repeat kinase 2 [Source:HGNC Symbol;Acc:HGNC:18618]	-
ENSG00000275945	18.8903	19.3194	0	0	19.1049	0	6.6211	0.000155325	0.000635074	EIF3FP1	21	10330732	10331537	+	806	processed_pseudogene	eukaryotic translation initiation factor 3 subunit F pseudogene 1 [Source:HGNC Symbol;Acc:HGNC:3276]	-
ENSG00000085274	161.512	163.755	75.2235	67.3436	162.634	71.2835	1.19042	0.000155461	0.000635487	MYNN	3	169772831	169789716	+	5730	protein_coding	myoneurin [Source:HGNC Symbol;Acc:HGNC:14955]	ZBTB
ENSG00000104412	179.458	181.234	95.6413	58.0191	180.346	76.8302	1.23264	0.000156427	0.00063886	EMC2	8	108443601	108486918	+	3781	protein_coding	ER membrane protein complex subunit 2 [Source:HGNC Symbol;Acc:HGNC:28963]	-
ENSG00000144935	141.678	168.355	52.6564	74.596	155.016	63.6262	1.28368	0.000157739	0.00064335	TRPC1	3	142724074	142807888	+	4768	protein_coding	transient receptor potential cation channel subfamily C member 1 [Source:HGNC Symbol;Acc:HGNC:12333]	-
ENSG00000156453	111.453	66.2379	223.521	184.418	88.8454	203.97	-1.19969	0.000160594	0.000653237	PCDH1	5	141853111	141879246	-	5903	protein_coding	protocadherin 1 [Source:HGNC Symbol;Acc:HGNC:8655]	-
ENSG00000170684	101.063	119.596	220.297	225.86	110.33	223.079	-1.01541	0.000162069	0.000658498	ZNF296	19	45071500	45076588	-	1744	protein_coding	zinc finger protein 296 [Source:HGNC Symbol;Acc:HGNC:15981]	zf-C2H2
ENSG00000198105	180.403	195.034	77.3727	95.3171	187.718	86.3449	1.11975	0.000164366	0.000667085	ZNF248	10	37776526	37858106	-	7289	protein_coding	zinc finger protein 248 [Source:HGNC Symbol;Acc:HGNC:13041]	zf-C2H2
ENSG00000151304	130.343	181.234	66.6265	62.1633	155.789	64.3949	1.27519	0.000165278	0.000670187	SRFBP1	5	121961961	122075570	+	3111	protein_coding	serum response factor binding protein 1 [Source:HGNC Symbol;Acc:HGNC:26333]	-
ENSG00000105649	71.7833	58.8781	153.671	152.3	65.3307	152.985	-1.22803	0.000165805	0.000672175	RAB3A	19	18196784	18204074	-	1818	protein_coding	RAB3A, member RAS oncogene family [Source:HGNC Symbol;Acc:HGNC:9777]	-
ENSG00000263002	167.18	180.314	75.2235	81.8484	173.747	78.5359	1.14535	0.000166225	0.000673576	ZNF234	19	44141557	44160309	+	5210	protein_coding	zinc finger protein 234 [Source:HGNC Symbol;Acc:HGNC:13027]	zf-C2H2
ENSG00000275713	120.898	121.436	50.5072	41.4422	121.167	45.9747	1.3989	0.000167984	0.000679945	HIST1H2BH	6	26251651	26253710	+	2060	protein_coding	histone cluster 1 H2B family member h [Source:HGNC Symbol;Acc:HGNC:4755]	-
ENSG00000170677	156.79	168.355	70.925	72.5239	162.572	71.7244	1.18055	0.000169571	0.000685453	SOCS6	18	70288901	70330200	+	5984	protein_coding	suppressor of cytokine signaling 6 [Source:HGNC Symbol;Acc:HGNC:16833]	-
ENSG00000167562	90.6736	80.9574	30.0894	21.7572	85.8155	25.9233	1.72834	0.000172009	0.000694843	ZNF701	19	52555457	52587174	+	7201	protein_coding	zinc finger protein 701 [Source:HGNC Symbol;Acc:HGNC:25597]	zf-C2H2
ENSG00000065615	172.847	148.115	73.0742	66.3075	160.481	69.6909	1.20353	0.000172048	0.000694846	CYB5R4	6	83859643	83967424	+	9635	protein_coding	cytochrome b5 reductase 4 [Source:HGNC Symbol;Acc:HGNC:20147]	-
ENSG00000108506	238.018	280.591	109.611	149.192	259.305	129.402	1.00207	0.000173687	0.000701001	INTS2	17	61865367	61928016	-	8627	protein_coding	integrator complex subunit 2 [Source:HGNC Symbol;Acc:HGNC:29241]	-
ENSG00000264538	159.623	187.674	75.2235	80.8123	173.649	78.0179	1.15424	0.000174254	0.000702977	SUZ12P1	17	30709299	30790908	+	3776	transcribed_unprocessed_pseudogene	SUZ12 pseudogene 1 [Source:HGNC Symbol;Acc:HGNC:32421]	-
ENSG00000236088	142.622	169.275	65.5519	68.3796	155.948	66.9658	1.21963	0.0001759	0.000709459	COX10-AS1	17	13756478	14069495	-	6456	processed_transcript	COX10 antisense RNA 1 [Source:HGNC Symbol;Acc:HGNC:38873]	-
ENSG00000160050	122.787	103.957	256.834	205.139	113.372	230.987	-1.02669	0.000176666	0.000712378	CCDC28B	1	32200386	32205387	+	2818	protein_coding	coiled-coil domain containing 28B [Source:HGNC Symbol;Acc:HGNC:28163]	-
ENSG00000106133	74.6168	120.516	34.3879	25.9014	97.5665	30.1446	1.69615	0.000178473	0.000718878	NSUN5P2	7	72947581	72954790	-	2576	transcribed_unprocessed_pseudogene	NOP2/Sun RNA methyltransferase family member 5 pseudogene 2 [Source:HGNC Symbol;Acc:HGNC:16609]	-
ENSG00000099889	104.841	77.2775	224.596	175.093	91.0594	199.845	-1.13422	0.000179423	0.000721904	ARVCF	22	19969896	20016808	-	5621	protein_coding	ARVCF, delta catenin family member [Source:HGNC Symbol;Acc:HGNC:728]	-
ENSG00000120784	151.123	164.675	60.1788	75.632	157.899	67.9054	1.21667	0.00018164	0.000729693	ZFP30	19	37613749	37692337	-	7705	protein_coding	ZFP30 zinc finger protein [Source:HGNC Symbol;Acc:HGNC:29555]	zf-C2H2
ENSG00000136560	210.627	264.951	117.134	120.182	237.789	118.658	1.00306	0.000182638	0.00073338	TANK	2	161136908	161236221	+	5579	protein_coding	TRAF family member associated NFKB activator [Source:HGNC Symbol;Acc:HGNC:11562]	-
ENSG00000232811	48.1704	52.4383	10.7462	8.28844	50.3043	9.51733	2.40369	0.000187183	0.000749805	AL360270.1	1	110943467	110952848	+	2359	antisense	novel transcript	-
ENSG00000178082	91.6182	90.1571	30.0894	29.0095	90.8876	29.5495	1.6211	0.000190741	0.000762209	TWF1P1	17	29203426	29204474	-	1049	processed_pseudogene	twinfilin 1 pseudogene 1 [Source:HGNC Symbol;Acc:HGNC:21736]	-
ENSG00000052795	177.569	196.874	74.1489	97.3892	187.221	85.769	1.12541	0.000191666	0.00076557	FNIP2	4	158769138	158908049	+	10868	protein_coding	folliculin interacting protein 2 [Source:HGNC Symbol;Acc:HGNC:29280]	-
ENSG00000154736	182.292	253.912	103.164	103.606	218.102	103.385	1.07733	0.000191947	0.000766187	ADAMTS5	21	26917912	26966513	-	9056	protein_coding	ADAM metallopeptidase with thrombospondin type 1 motif 5 [Source:HGNC Symbol;Acc:HGNC:221]	-
ENSG00000163536	130.343	160.995	61.2534	60.0912	145.669	60.6723	1.26391	0.000192127	0.000766733	SERPINI1	3	167735243	167825568	+	2418	protein_coding	serpin family I member 1 [Source:HGNC Symbol;Acc:HGNC:8943]	-
[truncated: 953 more rows]

## Sheet: controlvsm14_kd_deg_all
Table s1-2. Different expression of genes in control (C) and METTL14 knock down（M14）group																		tf_family
[truncated: 1,020 more rows]
